# Supplementary material for: International accreditation for acute stroke care: lessons learnt from a Kenyan Stroke Centre
Source: Front Stroke. 2025 Sep 2;4:1599649. doi: 10.3389/fstro.2025.1599649 (PMC12802639; doi:10.3389/fstro.2025.1599649)
Supplement: Supplementary file 1 [file Table_1.xlsx]

## Sheet: Sheet1
1	3	Recommendations for Organization of Prehospital and Initial Systems of Care
2	3	1. In patients with stroke, including spontaneous ICH, design and implementation of stroke public education programs for diverse popula- tions focused on early recognition and the need to seek emergency care rapidly is useful to reduce time to diagnosis and treatment.31–35
4	3	2. In patients with sudden onset of neurological symptoms or signs attributable to potential spontaneous ICH, use of stroke recognition and severity tools is recommended for dispatch personnel and first responders to identify potential stroke and facilitate rapid transport to reduce time to diagnosis and treatment.36–41
6	3	3. In patients with stroke symptoms attributable to potential spontaneous ICH, immediate activation of the emergency response system (9-1-1 in North America) is recommended to
9	3	4. In patients with potential spontaneous ICH, early notification by emergency medical ser- vices (EMS) staff to the receiving hospital is recommended to improve time to diagnosis and treatment.43,44
12	3	5. In patients with spontaneous ICH, regional systems of stroke care are recommended so all potentially beneficial therapies can be made available when appropriate as rapidly as possible‚ including, at minimum, (a) health care facilities that provide initial spontaneous ICH care, including diagnosis and treatment, and (b) health care facilities with neurocritical care and neurosurgical capabiliti…
17	3	6. In patients with potential stroke, including spontaneous ICH, in geographic regions where mobile stroke units (MSUs) operate, such mobile units are reasonable to enable more rapid diagnosis and treatment than achievable by ambulance transfer to the clos- est stroke-capable facility.46,47
21	3	7. In patients with potential spontaneous ICH, first responder training in stroke evaluation and care with the ability to provide airway and circulatory support when necessary is reason- able to detect and manage prehospital neuro- logical deterioration (ND).48,49
22	4	Recommendations for Physical Examination and Laboratory Assessment Referenced studies that support recommendations are summarized in Data Supplement 13.
24	4.1.1	1. In patients with spontaneous ICH, focused history, physical examination, and routine labo- ratory work and tests on hospital admission (eg, complete blood count, prothrombin time/ international normalized ratio [INR]/partial thromboplastin time, creatinine/estimated glomerular filtration rate, glucose, cardiac tro- ponin and ECG, toxicology screen, and inflam- matory markers) should be perform…
32	4.1.2	1. In patients presenting with stroke-like symp- toms, rapid neuroimaging with CT or MRI is recommended to confirm the diagnosis of spontaneous ICH.94–96
35	4.1.2	2. In patients with spontaneous ICH and/or IVH, serial head CT can be useful within the first 24 hours after symptom onset to evaluate for hemorrhage expansion.97–99
38	4.1.2	3. In patients with spontaneous ICH and/or IVH and with low GCS score or ND, serial head CT can be useful to evaluate for hemorrhage expansion, development of hydrocephalus, brain swelling, or herniation.100–102
44	4.1.2	4. In patients with spontaneous ICH, CT angiog- raphy (CTA) within the first few hours of ICH onset may be reasonable to identify patients at risk for subsequent HE.103–108
47	4.1.2	5. In patients with spontaneous ICH, using non- contrast computed tomography (NCCT) mark- ers of HE to identify patients at risk for HE may be reasonable.106
50	4.2	1. In patients with lobar spontaneous ICH and age <70 years, deep/posterior fossa spon- taneous ICH and age <45 years, or deep/ posterior fossa and age 45 to 70 years with- out history of hypertension, acute CTA plus consideration of venography is recommended to exclude macrovascular causes or cerebral
54	4.2	2. In patients with spontaneous IVH and no detectable parenchymal hemorrhage, catheter intra-arterial digital subtraction angiography (DSA) is recommended to exclude a macro- vascular cause.119
57	4.2	3. In patients with spontaneous ICH and a CTA or magnetic resonance angiography (MRA) suggestive of a macrovascular cause, catheter intra-arterial DSA should be performed as soon as possible to confirm and manage underlying
61	4.2	4. In patients with (a) lobar spontaneous ICH and age <70 years, (b) deep/posterior fossa ICH and age <45 years, or (c) deep/posterior fossa and age 45 to 70 years without history of hypertension and negative noninvasive imaging (CTA±venography and MRI/MRA), catheter intra-arterial DSA is reasonable to exclude a macrovascular cause.117,118,120–122
65	4.2	5. In patients with spontaneous ICH with a negative CTA/venography, it is reasonable to perform MRI and MRA to establish a nonmac- rovascular cause of ICH (such as CAA, deep perforating vasculopathy, cavernous malforma- tion, or malignancy).118,123,124
69	4.2	6. In patients with spontaneous ICH who undergo CT or MRI at admission, CTA plus consideration of venography or MRA plus con- sideration of venography performed acutely can be useful to exclude macrovascular causes or cerebral venous thrombosis.118
73	4.2	7. In patients with spontaneous ICH and a nega- tive catheter intra-arterial DSA and no clear microvascular diagnosis or other defined structural lesion, it may be reasonable to per- form a repeat catheter intra-arterial DSA 3 to 6 months after ICH onset to identify a previ- ously obscured vascular lesion.125
75	5.1	Recommendations for Acute BP Lowering
79	5.1	1. In patients with spontaneous ICH requiring acute BP lowering, careful titration to ensure continuous smooth and sustained control of BP, avoiding peaks and large variability in SBP, can be beneficial for improving functional out- comes.138
83	5.1	2. In patients with spontaneous ICH in whom acute BP lowering is considered, initiating treatment within 2 hours of ICH onset and reaching target within 1 hour can be beneficial to reduce the risk of HE and improve func-
87	5.1	3. In patients with spontaneous ICH of mild to moderate severity presenting with SBP between 150 and 220 mm Hg, acute lower- ing of SBP to a target of 140 mm Hg with the goal of maintaining in the range of 130 to 150 mm Hg is safe and may be reasonable for improving functional outcomes.138,141–147
91	5.1	4. In patients with spontaneous ICH presenting with large or severe ICH or those requiring surgical decompression, the safety and efficacy of intensive BP lowering are not well established.148
94	5.1	5. In patients with spontaneous ICH of mild to moderate severity presenting with SBP >150 mm Hg, acute lowering of SBP to <130 mm Hg is potentially harmful.146,149,150
96	5.2	Recommendations for Anticoagulant-Related Hemorrhage
100	5.2.1	1. In patients with anticoagulant-associated spontaneous ICH, anticoagulation should be discontinued immediately and rapid reversal of anticoagulation should be performed as soon as possible after diagnosis of spontaneous ICH to improve survival.162
105	5.2.1	2. In patients with VKA-associated spontaneous ICH and INR ≥2.0, 4-factor (4-F) prothrombin complex concentrate (PCC) is recommended in preference to fresh-frozen plasma (FFP) to achieve rapid correction of INR and limit HE
109	5.2.1	3. In patients with VKA-associated spontaneous ICH, intravenous vitamin K should be adminis- tered directly after coagulation factor replace- ment (PCC or other) to prevent later increase in INR and subsequent HE.164,165
112	5.2.1	4. In patients with VKA-associated spontaneous ICH with INR of 1.3 to 1.9, it may be reason- able to use PCC to achieve rapid correction of INR and limit HE.162,164
116	5.2.1	5. In patients with direct factor Xa inhibitor–asso- ciated spontaneous ICH, andexanet alfa is reasonable to reverse the anticoagulant effect of factor Xa inhibitors.166,167
119	5.2.1	6. In patients with dabigatran-associated spon- taneous ICH, idarucizumab is reasonable to reverse the anticoagulant effect of dabiga- tran.168
121	5.2.1	7. In patients with direct factor Xa inhibitor– associated spontaneous ICH, a 4-F PCC or activated PCC (aPCC) may be considered to improve hemostasis.169–171
124	5.2.1	8. In patients with dabigatran- or factor Xa inhibi- tor–associated spontaneous ICH, when the DOAC agent was taken within the previous few hours, activated charcoal may be reason- able to prevent absorption of the DOAC.172–174
127	5.2.1	9. In patients with dabigatran-associated sponta- neous ICH, when idarucizumab is not available, aPCC or PCCs may be considered to improve hemostasis.175,176
130	5.2.1	10. In patients with dabigatran-associated spontaneous ICH, when idarucizumab is not available, renal replacement therapy (RRT) may be considered to reduce dabigatran concentration.177
134	5.2.1	11. In patients with unfractionated heparin (UFH)– associated spontaneous ICH, intravenous protamine is reasonable to reverse the antico- agulant effect of heparin.178
137	5.2.1	12. In patients with low-molecular-weight heparin (LMWH)–associated spontaneous ICH, intrave- nous protamine may be considered to partially reverse the anticoagulant effect of heparin.178
138	5.2.2	Recommendations for Antiplatelet-Related Hemorrhage
140	5.2.2	1. For patients with spontaneous ICH being treated with aspirin and who require emer- gency neurosurgery, platelet transfusion might be considered to reduce postoperative bleed- ing and mortality.206
143	5.2.2	2. For patients with spontaneous ICH being treated with antiplatelet agents, the effective- ness of desmopressin with or without platelet transfusions to reduce the expansion of the hematoma is uncertain.207–209
146	5.2.2	3. For patients with spontaneous ICH being treated with aspirin and not scheduled for emergency surgery, platelet transfusions are potentially harmful and should not be adminis- tered.210
147	5.2.3	Recommendations for General Hemostatic Treatments
151	5.2.3	1. In patients with spontaneous ICH (with or without the spot sign), the effectiveness of recombinant factor VIIa to improve functional outcome is unclear.218,219
154	5.2.3	2. In patients with spontaneous ICH (with or without the spot sign, black hole sign, or blend sign), the effectiveness of TXA to improve functional outcome is not well estab- lished.220–222
157	5.3	Recommendations for Inpatient Care Setting
161	5.3.1	1. In patients with spontaneous ICH, provision of care in a specialized inpatient (eg, stroke) unit with a multidisciplinary team is recommended to improve outcomes and reduce mortality.231,232
163	5.3.1	2. In patients with spontaneous ICH, provision of care at centers that can provide the full range of high-acuity care and expertise is recom- mended to improve outcomes.233
166	5.3.1	3. In patients with spontaneous ICH and clini- cal hydrocephalus, transfer to centers with neurosurgical capabilities for definitive hydro- cephalus management (eg, EVD placement and monitoring) is recommended to reduce
170	5.3.1	4. In patients with spontaneous ICH, care delivery that includes multidisciplinary teams trained in neurological assessment is recom- mended to improve outcomes.99,235,236
173	5.3.1	5. In hospitalized patients with spontaneous ICH who require hospital transfer but do not have adequate airway protection, cannot support adequate gas exchange, and/or do not have a stable hemodynamic profile, appropriate life-sustaining therapies should be initiated before transportation to prevent acute medical decompensation in transport.
177	5.3.1	6. In patients with spontaneous ICH without indi- cations for ICU admission at presentation, ini- tial provision of care in a stroke unit compared with a general ward is reasonable to reduce mortality and improve outcomes.231,237,238
180	5.3.1	7. In patients with moderate to severe spontaneous ICH, IVH, hydrocephalus, or infratentorial loca- tion, provision of care in a neuro-specific ICU compared with a general ICU is reasonable to
183	5.3.1	8. In patients with IVH or infratentorial ICH loca- tion, transfer to centers with neurosurgical capabilities might be reasonable to improve outcomes.102,233,234
186	5.3.1	9. In patients with larger supratentorial ICH, transfer to centers with neurosurgical capa- bilities may be reasonable to improve out- comes.233,234
189	5.3.2	Recommendations for Prevention and Management of Acute Medical Complications
194	5.3.2	1. In patients with spontaneous ICH, the use of standardized protocols and/or order sets is recommended to reduce disability and mortal- ity.256–259
197	5.3.2	2. In patients with spontaneous ICH, a formal dysphagia screening protocol should be imple- mented before initiation of oral intake to reduce disability and the risk of pneumonia.256,260–265
200	5.3.2	3. In patients with spontaneous ICH, continu- ous cardiac monitoring for the first 24 to 72 hours of admission is reasonable to monitor for cardiac arrhythmias and new cardiac
203	5.3.2	4. In patients with spontaneous ICH, diagnos- tic laboratory and radiographic testing for infection on admission and throughout the hospital course is reasonable to improve out-
206	5.3.3	Recommendations for Thromboprophylaxis and Treatment of Thrombosis Referenced studies that support recommendations are summarized in Data Supplements 35 through 40.
209	5.3.3	1. In nonambulatory patients with spontaneous ICH, intermittent pneumatic compression (IPC) starting on the day of diagnosis is recommended for VTE (DVT and pulmonary embolism [PE]) prophylaxis.275,276
212	5.3.3	2. In nonambulatory patients with spontaneous ICH, low-dose UFH or LMWH can be useful to reduce the risk for PE.277–280
214	5.3.3	3. In nonambulatory patients with spontaneous ICH, initiating low-dose UFH or LMWH prophy- laxis at 24 to 48 hours from ICH onset may be reasonable to optimize the benefits of prevent- ing thrombosis relative to the risk of HE.277,281,282
217	5.3.3	4. In nonambulatory patients with spontaneous ICH, graduated compression stockings of knee-high or thigh-high length alone are not beneficial for VTE prophylaxis.276,278,283,284
221	5.3.3	5. For patients with acute spontaneous ICH and proximal DVT who are not yet candidates for anticoagulation, the temporary use of a retrievable filter is reasonable as a bridge until anticoagulation can be initiated.285
224	5.3.3	6. For patients with acute spontaneous ICH and proximal DVT or PE, delaying treatment with UFH or LMWH for 1 to 2 weeks after the onset of ICH might be considered.286,287
227	5.3.4	Recommendations for Nursing Care
231	5.3.4	1. In patients with spontaneous ICH, frequent neurological assessments (including GCS) should be performed by ED nurses in the early hyperacute phase of care to assess change in status, neurological examination, or level of consciousness.61,292–294
235	5.3.4	2. In patients with spontaneous ICH, frequent neurological assessments in the ICU and stroke unit are reasonable for up to 72 hours of admission to detect early ND.99,245,292,294
238	5.3.4	3. In patients with spontaneous ICH, specialized nurse stroke competencies can be effective in improving outcome and mortality.295–297
240	5.3.5	Recommendations for Glucose Management
244	5.3.5	1. In patients with spontaneous ICH, monitoring serum glucose is recommended to reduce the risk of hyperglycemia and hypoglycemia.256,299
246	5.3.5	2. In patients with spontaneous ICH, treating hypoglycemia (<40–60 mg/d, <2.2–3.3 mmol/L) is recommended to reduce mortal- ity.299–301
249	5.3.5	3. In patients with spontaneous ICH, treating moderate to severe hyperglycemia (>180–200 mg/dL, >10.0–11.1 mmol/L) is reason-
252	5.3.6	Recommendations for Temperature Management
256	5.3.6	1. In patients with spontaneous ICH, pharma- cologically treating an elevated temperature may be reasonable to improve functional out- comes.311–313
259	5.3.6	2. In patients with spontaneous ICH, the usefulness of therapeutic hypothermia (<35° C/95 °F) to decrease peri-ICH edema is unclear.314–317
264	5.4	Recommendations for Seizures and Antiseizure Drugs
268	5.4	1. In patients with spontaneous ICH, impaired consciousness, and confirmed electrographic seizures, antiseizure drugs should be adminis- tered to reduce morbidity.325,326
271	5.4	2. In patients with spontaneous ICH and clinical seizures, antiseizure drugs are recommended to improve functional outcomes and prevent brain injury from prolonged recurrent seizures.
274	5.4	3. In patients with spontaneous ICH and unex- plained abnormal or fluctuating mental status or suspicion of seizures, continuous electro- encephalography (≥24 hours) is reasonable to diagnose electrographic seizures and epilepti- form discharges.327
278	5.4	4. In patients with spontaneous ICH without evidence of seizures, prophylactic antiseizure medication is not beneficial to improve func- tional outcomes, long-term seizure control, or mortality.328–331
282	5.5	Recommendations for Neuroinvasive Monitoring, ICP, and Edema
287	5.5	1. In patients with spontaneous ICH or IVH and hydrocephalus that is contributing to decreased level of consciousness, ventricular drainage should be performed to reduce mor- tality.347–350
290	5.5	2. In patients with moderate to severe spon- taneous ICH or IVH with a reduced level of consciousness, ICP monitoring and treatment might be considered to reduce mortality and improve outcomes.159,351–356
293	5.5	3. In patients with spontaneous ICH, the efficacy of early prophylactic hyperosmolar therapy for improving outcomes is not well estab- lished.357–361
296	5.5	4. In patients with spontaneous ICH, bolus hyperosmolar therapy may be considered for transiently reducing ICP.362–364
298	5.5	5. In patients with spontaneous ICH, corticoste- roids should not be administered for treatment of elevated ICP.365–369
300	6.1	Recommendations for MIS Evacuation of ICH
304	6.1.1	1. For patients with supratentorial ICH of >20- to 30-mL volume with GCS scores in the moder- ate range (5–12), minimally invasive hematoma evacuation with endoscopic or stereotactic aspiration with or without thrombolytic use can be useful to reduce mortality compared with medical management alone.379–388
308	6.1.1	2. For patients with supratentorial ICH of >20- to 30-mL volume with GCS scores in the moderate range (5–12) being considered for hematoma evacuation, it may be reasonable to select minimally invasive hematoma evacu- ation over conventional craniotomy to improve functional outcomes.382,383,385–387,389,390
312	6.1.1	3. For patients with supratentorial ICH of >20- to 30-mL volume with GCS scores in the moderate range (5–12), the effectiveness of minimally invasive hematoma evacuation with endoscopic or stereotactic aspiration with or without thrombolytic use to improve functional outcomes is uncertain.379–385,387,388
313	6.1.2	Recommendations for MIS Evacuation of IVH
317	6.1.2	1. For patients with spontaneous ICH, large IVH, and impaired level of consciousness, EVD is recommended in preference to medical man- agement alone to reduce mortality.347–349
320	6.1.2	2. For patients with a GCS score >3 and primary IVH or IVH extension from spontaneous supra- tentorial ICH of <30-mL volume requiring EVD, minimally invasive IVH evacuation with EVD plus thrombolytic is safe and is reasonable compared with EVD alone to reduce mortality.415–418
324	6.1.2	3. For patients with a GCS score >3 and pri- mary IVH or IVH extension from spontane- ous supratentorial ICH of <30-mL volume requiring EVD, the effectiveness of minimally invasive IVH evacuation with EVD plus throm- bolytic use to improve functional outcomes is uncertain.382,407,415–419
326	6.1.2	4. For patients with severe spontaneous ICH‚ large IVH, and impaired level of consciousness, the efficacy of EVD for improving functional out- comes is not well established.347–349
329	6.1.2	5. For patients with spontaneous supratentorial ICH of <30-mL volume and IVH requiring EVD, the usefulness of minimally invasive IVH evacuation with neuroendoscopy plus EVD, with or without thrombolytic, to improve func- tional outcomes and reduce permanent shunt dependence is uncertain.419,420
331	6.1.3	Recommendations for Craniotomy for Supratentorial Hemorrhage Referenced studies that support recommendations are summarized in Data Supplements 63 and 64.
333	6.1.3	1. For most patients with spontaneous supra- tentorial ICH of moderate or greater severity, the usefulness of craniotomy for hemorrhage evacuation to improve functional outcomes or mortality is uncertain.380,382,384,393,429–431
336	6.1.3	2. In patients with supratentorial ICH who are deteriorating, craniotomy for hematoma evacu- ation might be considered as a lifesaving
339	6.1.4	1. For patients with cerebellar ICH who are deteriorating neurologically, have brainstem compression and/or hydrocephalus from ventricular obstruction, or have cerebellar ICH volume ≥15 mL, immediate surgical removal of the hemorrhage with or without EVD is recom- mended in preference to medical management alone to reduce mortality.442–444
340	6.2	Recommendations for Craniectomy for ICH
344	6.2	1. In patients with supratentorial ICH who are in a coma, have large hematomas with significant midline shift, or have elevated ICP refractory to medical management, decompressive crani- ectomy with or without hematoma evacuation may be considered to reduce mortality.453–460
348	6.2	2. In patients with supratentorial ICH who are in a coma, have large hematomas with significant midline shift, or have elevated ICP refractory to medical management, effectiveness of decompressive craniectomy with or without hematoma evacuation to improve functional outcomes is uncertain.458–462
352	7.1	Recommendations for Outcome Prediction
356	7.1	1. In patients with spontaneous ICH, administer- ing a baseline measure of overall hemorrhage severity is recommended as part of the initial evaluation to provide an overall measure of clinical severity.472–474
359	7.1	2. In patients with spontaneous ICH, a baseline severity score might be reasonable to provide a general framework for communication with the patient and their caregivers.472,473
362	7.1	3. In patients with spontaneous ICH, a baseline severity score should not be used as the sole basis for forecasting individual prognosis or limiting life-sustaining treatment.475,476
364	7.2	Recommendations for Decisions to Limit Life-Sustaining Treatment Referenced studies that support recommendations are summarized in Data Supplement 70.
366	7.2	1. In patients with spontaneous ICH who do not have preexisting documented requests for life- sustaining therapy limitations, aggressive care, including postponement of new DNAR orders or withdrawal of medical support until at least the second full day of hospitalization, is reasonable to decrease mortality and improve functional outcome.479–484
370	7.2	2. In patients with spontaneous ICH who are unable to fully participate in medical decision- making, use of a shared decision-making model between surrogates and physicians is reasonable to optimize the alignment of care with patient wishes and surrogate satisfac- tion.485
374	7.2	3. In patients with spontaneous ICH who have DNAR status, limiting other medical and surgi- cal interventions, unless explicitly specified by the patient or surrogate, is associated with increased patient mortality.180,479,486,487
377	8.1	Recommendations for Rehabilitation and Recovery
381	8.1	1. In patients with spontaneous ICH, multidisci- plinary rehabilitation, including regular team meetings and discharge planning, should be performed to improve functional outcome and reduce morbidity and mortality.231,232
384	8.1	2. In patients with spontaneous ICH with mild to moderate severity, early supported discharge is beneficial to increase the likelihood of patients living at home at 3 months.490
387	8.1	3. In patients with spontaneous ICH with moder- ate severity, early rehabilitation beginning 24 to 48 hours after onset (including ADL training, stretching, functional task training) may be considered to improve functional outcome and reduce mortality.491,492
391	8.1	4. In patients with spontaneous ICH without depression, fluoxetine therapy is not effective to enhance poststroke functional status.493–497
394	8.1	5. In patients with spontaneous ICH, very early and intense mobilization within the first 24 hours is associated with lower likelihood of good recovery.498,499
395	8.2	Recommendations for Neurobehavioral Complications
399	8.2	1. In patients with spontaneous ICH and mod- erate to severe depression, appropriate evidence-based treatments including psycho- therapy and pharmacotherapy are useful to reduce symptoms of depression.507,508
402	8.2	2. In patients with spontaneous ICH, administra- tion of depression and anxiety screening tools in the postacute period is recommended to identify patients with poststroke depression and anxiety.509
405	8.2	3. In patients with spontaneous ICH, administra- tion of a cognitive screening tool in the post- acute period is useful to identify patients with cognitive impairment and dementia.510
408	8.2	4. In patients with spontaneous ICH and cogni- tive impairment, referral for cognitive therapy is reasonable to improve cognitive out- comes.511–515
411	8.2	5. In patients with spontaneous ICH and pre- existing or new mood disorders requiring pharmacotherapy, continuation or initiation of SSRIs after ICH can be beneficial for the treatment of mood disorders.508,516–518
414	8.2	6. In patients with spontaneous ICH and cogni- tive impairment, treatment with cholinesterase inhibitors or memantine might be considered to improve cognitive outcomes.519–521
415	9.1	Recommendations for Prognostication of Future ICH Risk
419	9.1.1	1. In patients with spontaneous ICH in whom the risk for recurrent ICH may facilitate prognosti- cation or management decisions, it is reason- able to incorporate the following risk factors for ICH recurrence into decision-making: (a) lobar location of the initial ICH; (b) older age; (c) presence, number, and lobar location of microbleeds on MRI; (d) presence of dissemi- nated cortical superficia…
420	9.1.2	1. In patients with spontaneous ICH, BP control is recommended to prevent hemorrhage recur- rence.563,581
422	9.1.2	2. In patients with spontaneous ICH, it is reason- able to lower BP to an SBP of 130 mm Hg and diastolic BP (DBP) of 80 mm Hg for long- term management to prevent hemorrhage recurrence.581,582
424	9.1.3	Recommendations for Management of Antithrombotic Agents Referenced studies that support recommendations are summarized in Data Supplements 77 through 79.
426	9.1.3	1. In patients with spontaneous ICH and condi- tions placing them at high risk of thromboem- bolic events, for example, a mechanical valve or LVAD, early resumption of anticoagulation to prevent thromboembolic complications is reasonable.586,587
430	9.1.3	2. In patients with spontaneous ICH with an indi- cation for antiplatelet therapy, resumption of antiplatelet therapy may be reasonable for the prevention of thromboembolic events based on consideration of benefit and risk.588,589
433	9.1.3	3. In patients with nonvalvular atrial fibrillation (AF) and spontaneous ICH, the resumption of anti- coagulation to prevent thromboembolic events and reduce all-cause mortality may be consid- ered based on weighing benefit and risk.590–595
436	9.1.3	4. In patients with AF and spontaneous ICH in whom the decision is made to restart antico- agulation, initiation of anticoagulation ≈7 to 8 weeks after ICH may be considered after weighing specific patient characteristics to optimize the balance of risks and benefits.596,597
440	9.1.3	5. In patients with AF and spontaneous ICH deemed ineligible for anticoagulation, left atrial appendage closure may be considered to reduce the risk of thromboembolic events.598–602
445	9.1.4	1. In patients with spontaneous ICH and an estab- lished indication for statin pharmacotherapy, the risks and benefits of statin therapy on ICH out- comes and recurrence relative to overall preven- tion of cardiovascular events are uncertain.605–609
448	9.1.4	2. In patients with spontaneous ICH, regular long-term use of nonsteroidal anti-inflammatory drugs (NSAIDs) is potentially harmful because of the increased risk of ICH.610,611
451	9.1.5	Recommendations for Lifestyle Modifications/Patient and Caregiver
457	9.1.5	1. In patients with spontaneous ICH, lifestyle modification is reasonable to reduce BP.632
459	9.1.5	2. In patients with spontaneous ICH, avoiding heavy alcohol consumption is reasonable to reduce hypertension and risk of ICH recurrence.633–635
461	9.1.5	3. In patients with spontaneous ICH, lifestyle modification, including supervised training and counseling, may be reasonable to improve functional recovery.636,637
465	9.1.5	4. In patients with spontaneous ICH, psychoso- cial education for the caregiver can be ben- eficial to increase patients’ activity level and participation and/or quality of life.638
468	9.1.5	5. In patients with spontaneous ICH, practical sup- port and training for the caregiver are reason- able to improve patients’ standing balance.639
470	9.2	Recommendations for Primary ICH Prevention in Individuals With High- Risk Imaging Findings
474	9.2.1	1. When considering primary prevention of ICH, it may be reasonable to incorporate any available MRI results demonstrating cerebral microbleed burden or cortical superficial sid- erosis to inform shared decision-making about stroke prevention treatment plans.25,564,644–648
