# Supplementary material for: International accreditation for acute stroke care: lessons learnt from a Kenyan Stroke Centre
Source: Front Stroke. 2025 Sep 2;4:1599649. doi: 10.3389/fstro.2025.1599649 (PMC12802639; doi:10.3389/fstro.2025.1599649)
Supplement: Supplementary file 2 [file Table_2.xlsx]

## Sheet: Sheet1
665	(Alteplase could be considered when appropriate laboratory tests such as aPTT, INR, ecarin clotting time, thrombin time, or direct factor Xa activity assays are normal or when the patient has not taken a dose of these ACs for >48 h and renal function is normal.)
682	(Continued )
659	(In patients without history of thrombocytopenia, treatment with IV alteplase can be initiated before availability of platelet count but should be discontinued if platelet count is <100 000/mm3. In patients without recent use of OACs or heparin, treatment with IV
1659	(not the high-intensity dose recommended for secondary stroke prevention). ASSORT (Administration of Statin on Acute Ischemic Stroke Patient) showed no difference in 90-day mRS score when statins were begun within 24 hours or on the seventh day.330	See Tables LXXIX and LXXX in online Data Supplement 1.
700	(Note: Alteplase administration within 21 d of a GI bleeding event is not recommended; see Contraindications.)
1653	*Clinical ASCVD includes acute coronary syndromes, history of MI, stable or unstable angina, coronary or other arterial revascularization, stroke, TIA, or peripheral arterial disease presumed to be of atherosclerotic origin. For high-intensity statin therapy, the 2013 ACC/AHA guidelines on the treatment of blood cholesterol to reduce atherosclerotic risk recommend atorvastatin 80 mg daily or rosu…	See Table LXXI in online Data Supplement 1.
486	*Different treatment options may be appropriate in patients who have comorbid conditions that may benefit from acute reductions in BP such as acute coronary event, acute heart failure, aortic dissection, or preeclampsia/eclampsia.
739	*When uncertain, the time of onset time should be considered the time when the patient was last known to be normal or at baseline neurological condition.
15	?2 hours (67% versus 44%; OR, 1.47; 95% CI, 1.33-1.64),18 yet only ?60% of all stroke patients use EMS.19 Men, blacks, and Hispanics are less likely to use EMS.17,19 Thus, persistent efforts to ensure activation of the
14	?60 minutes; OR, 1.44; 95% CI, 1.28-1.63), and more eligible patients being treated with alteplase if onset is
840	?70 years: OR, 2.41; 95% CI, 1.51-3.84; and OR, 2.26; 95% CI, 1.20-4.26, respectively).174 However, the number of patients in these trials who were ?90 years of age was very small, and the benefit of mechanical thrombectomy over standard care in patients ?90 years of age is not clear. As with any treatment decision
434	?93%) continuously for 72 hours or nocturnally for 3 nights.113	See Table XXVI in online Data Supplement 1.
1120	?93%) continuously for 72 hours or nocturnally for 3 nights.113	See Table XXVI in online Data Supplement 1.
743	?See also the text of these guidelines for additional information on these recommendations.
452	<110 mm Hg before IV fibrinolytic therapy is initiated.
625	<80 and >80 y of age.† (Class I; LOE A)
877	>6 hours from onset. Therefore, only the eligibility criteria from these trials should be used for patient selection. Although future RCTs may demonstrate that additional eligibility criteria can be used to select patients who benefit from mechanical thrombectomy, at this time, the DAWN and DEFUSE-3 eligibility should
742	§COR amended to conform with ACC/AHA 2015 Recommendation Classification System.
740	†Recommendation unchanged or reworded for clarity from 2015 IV Alteplase. See Table LXXXIII in online Data Supplement 1 for original wording.
741	‡LOE amended to conform with ACC/AHA 2015 Recommendation Classification System.
786	0.3 mL subcutaneously or by nebulizer 0.5 mL
825	0.86-2.88), ARD, 15.7%, retaining statistical significance through 7 hours 18 minutes.32 Among 390 patients who achieved substantial reperfusion with endovascular thrombectomy, each 1-hour delay to reperfusion was associated with a less favorable degree of disability (cOR, 0.84; 95% CI, 0.76-0.93; ARD, ?6.7%) and less functional independence (OR, 0.81; 95% CI, 0.71-0.92; ARD, ?5.2%; 95% CI, ?8.3 …
1	1.1.	Prehospital Systems
3	1.1. Prehospital Systems	COR	LOE	New, Revised, or Unchanged
4	1. Public health leaders, along with medical professionals and others, should design and implement public education programs focused on stroke systems and the need to seek emergency care (by calling 9-1-1) in a rapid manner. These programs should be sustained over time and designed to reach racially/ethnically, age, and sex diverse populations.
10	2. Activation of the 9-1-1 system by patients or other members of the public is strongly recommended. 9-1-1 dispatchers should make stroke a priority dispatch, and transport times should be minimized.
16	9-1-1 or similar emergency system by patients or other members of the public in the case of a suspected stroke are warranted.	See Table I in online Data Supplement 1.
17	3. To increase both the number of patients who are treated and the quality of care, educational stroke programs for physicians, hospital personnel, and EMS personnel are recommended.
23	1.2.	EMS Assessment and Management
25	1.2. EMS Assessment and Management	COR	LOE	New, Revised, or Unchanged
26	1. The use of a stroke assessment system by first aid providers, including EMS dispatch personnel, is recommended.
32	2. EMS personnel should begin the initial management of stroke in the field. Implementation of a stroke protocol to be used by EMS personnel is strongly encouraged.
40	1.2. EMS Assessment and Management (Continued)	COR	LOE	New, Revised, or Unchanged
41	3. EMS personnel should provide prehospital notification to the receiving hospital that a suspected stroke patient is en route so that the appropriate hospital resources may be mobilized before patient arrival.
51	1.3.	EMS Systems
53	1.3. EMS Systems	COR	LOE	New, Revised, or Unchanged
54	1. EMS leaders, in coordination with local, regional, and state agencies and in consultation with medical authorities and local experts, should develop triage paradigms and protocols to ensure that patients with a known or suspected stroke are rapidly identified and assessed by use of a validated and standardized instrument for stroke screening, such as the FAST (face, arm, speech test) scale, Lo…
63	2. Regional systems of stroke care should be developed. These should consist of the following: (a) Healthcare facilities that provide initial emergency care, including administration of IV alteplase, and, (b) Centers capable of performing endovascular stroke treatment with comprehensive periprocedural care to which rapid transport can be arranged when appropriate.
69	3. Patients with a positive stroke screen and/or a strong suspicion of stroke should be transported rapidly to the closest healthcare facilities that can capably administer IV alteplase.
76	4. When several IV alteplase-capable hospital options exist within a defined geographic region, the benefit of bypassing the closest to bring the patient to one that offers a higher level of stroke care, including mechanical thrombectomy, is uncertain. Further research is needed.
84	1.4.	Hospital Stroke Capabilities
86	1.4. Hospital Stroke Capabilities	COR	LOE	New, Revised, or Unchanged
87	1. Certification of stroke centers by an independent external body, such as Center for Improvement in Healthcare Quality, Det Norske Veritas, Healthcare Facilities Accreditation Program, and The Joint Commission (TJC),* or a state health department, is recommended. Additional medical centers should seek such certification.
97	1.5.	Hospital Stroke Teams
99	1.5. Hospital Stroke Teams	COR	LOE	New, Revised, or Unchanged
100	1. An organized protocol for the emergency evaluation of patients with suspected stroke is recommended.
103	2. It is recommended that DTN time goals be established. A primary goal of achieving DTN times within 60 minutes in ?50% of AIS patients treated with IV alteplase should be established.
107	3. It may be reasonable to establish a secondary DTN time goal of achieving DTN times within 45 minutes in ?50% of patients with AIS who were treated with IV alteplase.
111	4. Designation of an acute stroke team that includes physicians, nurses, and laboratory/radiology personnel is recommended. Patients with stroke should have a careful clinical assessment, including neurological examination.
114	5. Multicomponent quality improvement initiatives, which include ED education and multidisciplinary teams with access to neurological expertise, are recommended to safely increase IV thrombolytic treatment.
121	1.6.	Telemedicine
123	1.6. Telemedicine	COR	LOE	New, Revised, or Unchanged
124	1. For sites without in-house imaging interpretation expertise, teleradiology systems approved by the US Food and Drug Administration are recommended for timely review of brain imaging in patients with suspected acute stroke.
127	2. When implemented within a telestroke network, teleradiology systems approved by the US Food and Drug Administration are useful in supporting rapid imaging interpretation in time for IV alteplase administration decision making.
134	3. Because of the limited distribution and availability of neurological, neurosurgical, and radiological expertise, the use of telemedicine/ telestroke resources and systems can be beneficial and should be supported by healthcare institutions, governments, payers, and vendors as one method to ensure adequate 24/7 coverage and care of acute stroke patients in a variety of settings.
139	4. Telestroke/teleradiology evaluations of AIS patients can be effective for correct IV alteplase eligibility decision making.	IIa	B-R	New recommendation.
141	5. Administration of IV alteplase guided by telestroke consultation for patients with AIS may be as safe and as beneficial as that of stroke centers.
145	6. Providing alteplase decision-making support via telephone consultation to community physicians is feasible and safe and may be considered when a hospital has access to neither an in-person stroke team nor a telestroke system.
149	7. Telestroke networks may be reasonable for triaging patients with AIS who may be eligible for interfacility transfer in order to be considered for acute mechanical thrombectomy.
156	1.7.	Organization and Integration of Components
158	1.7. Organization and Integration of Components	COR	LOE	New, Revised, or Unchanged
159	1. It may be useful for primary stroke centers and other healthcare facilities that provide initial emergency care, including administration of IV alteplase, to develop the capability of performing emergency noninvasive intracranial vascular imaging to most appropriately select patients for transfer for endovascular intervention and to reduce the time to EVT.
168	2. Mechanical thrombectomy requires the patient to be at an experienced stroke center with rapid access to cerebral angiography, qualified neurointerventionalists, and a comprehensive periprocedural care team. Systems should be designed, executed, and monitored to emphasize expeditious assessment and treatment. Outcomes for all patients should be tracked. Facilities are encouraged to define crite…
178	3. All hospitals caring for stroke patients within a stroke system of care should develop, adopt, and adhere to care protocols that reflect current care guidelines as established by national and international professional organizations and state and federal agencies and laws.
183	4. Different services within a hospital that may be transferring patients through a continuum of care, as well as different hospitals that may be transferring patients to other facilities, should establish hand-off and transfer protocols and procedures that ensure safe and efficient patient care within and between facilities. Protocols for interhospital transfer of patients should be established …
190	5. It may be beneficial for government agencies and third-party payers to develop and implement reimbursement schedules for patients with acute stroke that reflect the demanding care and expertise that such patients require to achieve an optimal outcome, regardless of whether they receive a specific medication or procedure.
201	1.8.	Establishment of Data Repositories
203	1.8. Establishment of Data Repositories	COR	LOE	New, Revised, or Unchanged
204	1. Participation in a stroke data repository is recommended to promote consistent adherence to current treatment guidelines, to allow continuous quality improvement, and to improve patient outcomes.
209	1.9.	Stroke System Care Quality Improvement Process
211	1.9. Stroke System Care Quality Improvement Process	COR	LOE	New, Revised, or Unchanged
212	1. Healthcare institutions should organize a multidisciplinary quality improvement committee to review and monitor stroke care quality benchmarks, indicators, evidence-based practices, and outcomes. The formation of a clinical process improvement team and the establishment of a stroke care data bank are helpful for such quality of care assurances. The data repository can be used to identify the g…
222	2. Continuous quality improvement processes, implemented by each major element of a stroke system of care and the system as a whole, can be useful in improving patient care or outcomes.
225	3. Stroke outcome measures should include adjustments for baseline severity.
231	2.1.	Stroke Scales
233	2.1. Stroke Scales	COR	LOE	New, Revised, or Unchanged
234	1. The use of a stroke severity rating scale, preferably the NIHSS, is recommended.
250	1A	Level of consciousness	0-Alert
254	1B	Orientation questions (2)	0-Answers both correctly
257	1C	Response to commands (2)	0-Performs both tasks correctly
301	2.2.	Brain Imaging
303	2.2. Brain Imaging	COR	LOE	New, Revised, or Unchanged
304	1. All patients admitted to hospital with suspected acute stroke should receive brain imaging evaluation on arrival to hospital. In most cases, noncontrast CT (NCCT) will provide the necessary information to make decisions about acute management.
309	2. Systems should be established so that brain imaging studies can be performed within 20 minutes of arrival in the ED in at least 50% of patients who may be candidates for IV alteplase and/or mechanical thrombectomy.
313	3. There remains insufficient evidence to identify a threshold of acute CT hypoattenuation severity or extent that affects treatment response to IV alteplase. The extent and severity of acute hypoattenuation or early ischemic changes should not be used as a criterion to withhold therapy for such patients who otherwise qualify.
319	4. The CT hyperdense MCA sign should not be used as a criterion to withhold IV alteplase from patients who otherwise qualify.	III: No Benefit	B-R	New recommendation.
321	5. Routine use of magnetic resonance imaging (MRI) to exclude cerebral microbleeds (CMBs) before administration of IV alteplase is not recommended.
330	2.2. Brain Imaging (Continued)	COR	LOE	New, Revised, or Unchanged
331	6. Use of imaging criteria to select ischemic stroke patients who awoke with stroke or have unclear time of symptom onset for treatment with IV alteplase is not recommended outside a clinical trial.
334	7. Multimodal CT and MRI, including perfusion imaging, should not delay administration of IV alteplase.	III: Harm	B-NR	New recommendation.
336	8. For patients who otherwise meet criteria for EVT, a noninvasive intracranial vascular study is recommended during the initial imaging evaluation of the acute stroke patient, but should not delay IV alteplase if indicated. For patients who qualify for IV alteplase according to guidelines from professional medical societies, initiating IV alteplase before noninvasive vascular imaging is recommen…
347	9. For patients who otherwise meet criteria for EVT, it is reasonable to proceed with CTA if indicated in patients with suspected intracranial LVO before obtaining a serum creatinine concentration in patients without a history of renal impairment.
351	10. In patients who are potential candidates for mechanical thrombectomy, imaging of the extracranial carotid and vertebral arteries, in addition to the intracranial circulation, is reasonable to provide useful information on patient eligibility and endovascular procedural planning.
357	11. Additional imaging beyond CT and CTA or MRI and magnetic resonance angiography (MRA) such as perfusion studies for selecting patients for mechanical thrombectomy in <6 hours is not recommended.
366	2.2. Brain Imaging (Continued)	COR	LOE	New, Revised, or Unchanged
367	12. In selected patients with AIS within 6 to 24 hours of last known normal who have LVO in the anterior circulation, obtaining CTP, DW-MRI, or MRI perfusion is recommended to aid in patient selection for mechanical thrombectomy, but only when imaging and other eligibility criteria from RCTs showing benefit are being strictly applied in selecting patients for mechanical thrombectomy.
375	13. It may be reasonable to incorporate collateral flow status into clinical decision making in some candidates to determine eligibility for mechanical thrombectomy.
380	2.3.	Other Diagnostic Tests
382	2.3. Other Diagnostic Tests	COR	LOE	New, Revised, or Unchanged
383	1. Only the assessment of blood glucose must precede the initiation of IV alteplase in all patients.
390	2. Baseline ECG assessment is recommended in patients presenting with AIS, but should not delay initiation of IV alteplase.
396	3. Baseline troponin assessment is recommended in patients presenting with AIS, but should not delay initiation of IV alteplase.
406	2.3. Other Diagnostic Tests (Continued)	COR	LOE	New, Revised, or Unchanged
407	4. Usefulness of chest radiographs in the hyperacute stroke setting in the absence of evidence of acute pulmonary, cardiac, or pulmonary vascular disease is unclear. If obtained, they should not unnecessarily delay administration of IV alteplase.
418	3.1.	Airway, Breathing, and Oxygenation
420	3.1. Airway, Breathing, and Oxygenation	COR	LOE	New, Revised, or Unchanged
421	1. Airway support and ventilatory assistance are recommended for the treatment of patients with acute stroke who have decreased consciousness or who have bulbar dysfunction that causes compromise of the airway.
425	2. Supplemental oxygen should be provided to maintain oxygen saturation >94%.
429	3. Supplemental oxygen is not recommended in nonhypoxic patients with AIS.
435	4. Hyperbaric oxygen (HBO) is not recommended for patients with AIS except when caused by air embolization.	III: No Benefit	B-NR	Recommendation revised from 2013 AIS Guidelines.
438	3.2.	Blood Pressure
440	3.2. Blood Pressure	COR	LOE	New, Revised, or Unchanged
441	1. Hypotension and hypovolemia should be corrected to maintain systemic perfusion levels necessary to support organ function.
450	3.2. Blood Pressure (Continued)	COR	LOE	New, Revised, or Unchanged
451	2. Patients who have elevated BP and are otherwise eligible for treatment with IV alteplase should have their BP carefully lowered so that their systolic BP is <185 mm Hg and their diastolic BP is
461	3. Until additional data become available, in patients for whom intra-arterial therapy is planned and who have not received IV thrombolytic therapy, it is reasonable to maintain BP ?185/110 mm Hg before the procedure.
466	4. The usefulness of drug-induced hypertension in patients with AIS is not well established.	IIb	C-LD	Recommendation and Class unchanged from 2013 AIS Guidelines. LOE revised.
491	3.3.	Temperature
493	3.3. Temperature	COR	LOE	New, Revised, or Unchanged
494	1. Sources of hyperthermia (temperature >38°C) should be identified and treated, and antipyretic medications should be administered to lower temperature in hyperthermic patients with stroke.
498	2. The benefit of induced hypothermia for treating patients with ischemic stroke is not well established. Hypothermia should be offered only in the context of ongoing clinical trials.
502	3.4.	Blood Glucose
504	3.4. Blood Glucose	COR	LOE	New, Revised, or Unchanged
505	1. Evidence indicates that persistent in-hospital hyperglycemia during the first 24 hours after AIS is associated with worse outcomes than normoglycemia and thus, it is reasonable to treat hyperglycemia to achieve blood glucose levels in a range of 140 to 180 mg/dL and to closely monitor to prevent hypoglycemia in patients with AIS.
510	2. Hypoglycemia (blood glucose <60 mg/dL) should be treated in patients with AIS.
513	3.5.	IV Alteplase
515	3.5. IV Alteplase	COR	LOE	New, Revised, or Unchanged
516	1. IV alteplase (0.9 mg/kg, maximum dose 90 mg over 60 minutes with initial 10% of dose given as bolus over 1 minute) is recommended for selected patients who may be treated within 3 hours of ischemic stroke symptom onset or patient last known well or at baseline state. Physicians should review the criteria outlined in Table 6 to determine patient eligibility.
523	2. IV alteplase (0.9 mg/kg, maximum dose 90 mg over 60 minutes with initial 10% of dose given as bolus over 1 minute) is also recommended for selected patients who can be treated within 3 and 4.5 hours of ischemic stroke symptom onset or patient last known well. Physicians should review the criteria outlined in Table 6 determine patient eligibility.
534	3.5. IV Alteplase (Continued)	COR	LOE	New, Revised, or Unchanged
535	3. For otherwise eligible patients with mild stroke presenting in the 3- to 4.5-hour window, treatment with IV alteplase may be reasonable. Treatment risks should be weighed against possible benefits.
540	4. In otherwise eligible patients who have had a previously demonstrated small number (1-10) of CMBs on MRI, administration of IV alteplase is reasonable.
543	5. In otherwise eligible patients who have had a previously demonstrated high burden of CMBs (>10) on MRI, treatment with IV alteplase may be associated with an increased risk of sICH, and the benefits of treatment are uncertain. Treatment may be reasonable if there is the potential for substantial benefit.
550	6. IV alteplase for adults presenting with an AIS with known sickle cell disease can be beneficial.	IIa	B-NR	New recommendation.
552	7. Abciximab should not be administered concurrently with IV alteplase.	III: Harm	B-R	Recommendation revised from 2013 AIS Guidelines.
553	8. IV alteplase should not be administered to patients who have received a treatment dose of low-molecular-weight heparin (LMWH) within the previous 24 hours.
560	9. The potential risks should be discussed during thrombolysis eligibility deliberation and weighed against the anticipated benefits during decision making.
563	10. Given the extremely low risk of unsuspected abnormal platelet counts or coagulation studies in a population, it is reasonable that urgent IV alteplase treatment not be delayed while waiting for hematologic or coagulation testing if there is no reason to suspect an abnormal test.
570	3.5. IV Alteplase (Continued)	COR	LOE	New, Revised, or Unchanged
571	11. Treating clinicians should be aware that hypoglycemia and hyperglycemia may mimic acute stroke presentations and determine blood glucose levels before IV alteplase initiation. IV alteplase is not indicated for nonvascular conditions.
579	12. Because time from onset of symptoms to treatment has such a powerful impact on outcomes, treatment with IV alteplase should not be delayed to monitor for further improvement.
587	13. In patients undergoing fibrinolytic therapy, physicians should be prepared to treat potential emergent adverse effects, including bleeding complications and angioedema that may cause partial airway obstruction.
596	14. BP should be maintained <180/105 mm Hg for at least the first 24 hours after IV alteplase treatment.
604	15. The risk of antithrombotic therapy within the first 24 hours after treatment with IV alteplase (with or without EVT) is uncertain. Use might be considered in the presence of concomitant conditions for which such treatment given in the absence of IV alteplase
611	16. In patients eligible for IV alteplase, benefit of therapy is time dependent, and treatment should be initiated as quickly as possible.
628	3-4.5 h*	IV alteplase (0.9 mg/kg, maximum dose 90 mg over 60 min with initial 10% of dose given as bolus over 1 min) is also recommended for selected patients who can be treated within 3 and 4.5 h of ischemic stroke symptom onset or patient last known well. Physicians should review the criteria outlined in this table to determine patient eligibility.† (Class I; LOE B-R)‡
796	3.6.	Other IV Thrombolytics and Sonothrombolysis
798	3.6. Other IV Thrombolytics and Sonothrombolysis	COR	LOE	New, Revised, or Unchanged
799	1. The benefit of IV defibrinogenating agents and of IV fibrinolytic agents other than alteplase and tenecteplase is unproven; therefore, their administration is not recommended outside a clinical trial.
803	2. Tenecteplase administered as a 0.4-mg/kg single IV bolus has not been proven to be superior or noninferior to alteplase but might be considered as an alternative to alteplase in patients with minor neurological impairment and no major intracranial occlusion.
809	3. The use of sonothrombolysis as adjuvant therapy with IV thrombolysis is not recommended.	III: No Benefit	B-R	New recommendation.
812	3.7.	Mechanical Thrombectomy
814	3.7. Mechanical Thrombectomy	COR	LOE	New, Revised, or Unchanged
815	1. Patients eligible for IV alteplase should receive IV alteplase even if EVTs are being considered.
821	2. In patients under consideration for mechanical thrombectomy, observation after IV alteplase to assess for clinical response should not be performed.
831	3.7. Mechanical Thrombectomy (Continued)	COR	LOE	New, Revised, or Unchanged
832	3. Patients should receive mechanical thrombectomy with a stent retriever if they meet all the following criteria: (1) prestroke mRS score of 0 to 1; (2) causative occlusion of the internal carotid artery or MCA segment 1 (M1); (3) age ?18 years; (4) NIHSS score of ?6; (5) ASPECTS of ?6; and (6) treatment can be initiated (groin puncture) within 6 hours of symptom onset.
842	4. Although the benefits are uncertain, the use of mechanical thrombectomy with stent retrievers may be reasonable for carefully selected patients with AIS in whom treatment can be initiated (groin puncture) within 6 hours of symptom onset and who have causative occlusion of the MCA segment 2 (M2) or MCA segment 3 (M3) portion of the MCAs.
850	5. Although the benefits are uncertain, the use of mechanical thrombectomy with stent retrievers may be reasonable for carefully selected patients with AIS in whom treatment can be initiated (groin puncture) within 6 hours of symptom onset and who have causative occlusion of the anterior cerebral arteries, vertebral arteries, basilar artery, or posterior cerebral arteries.
856	6. Although its benefits are uncertain, the use of mechanical thrombectomy with stent retrievers may be reasonable for patients with AIS in whom treatment can be initiated (groin puncture) within 6 hours of symptom onset and who have prestroke mRS score >1, ASPECTS <6, or NIHSS score <6, and causative occlusion of the internal carotid artery (ICA) or proximal MCA (M1). Additional randomized trial…
867	3.7. Mechanical Thrombectomy (Continued)	COR	LOE	New, Revised, or Unchanged
868	7. In selected patients with AIS within 6 to 16 hours of last known normal who have LVO in the anterior circulation and meet other DAWN or DEFUSE 3 eligibility criteria, mechanical thrombectomy is recommended.
871	8. In selected patients with AIS within 6 to 24 hours of last known normal who have LVO in the anterior circulation and meet other DAWN eligibility criteria, mechanical thrombectomy is reasonable.
879	9. The technical goal of the thrombectomy procedure should be reperfusion to a modified Thrombolysis in Cerebral Infarction (mTICI) 2b/3 angiographic result to maximize the probability of a good functional clinical outcome.
886	10. As with IV alteplase, reduced time from symptom onset to reperfusion with endovascular therapies is highly associated with better clinical outcomes. To ensure benefit, reperfusion to TICI grade 2b/3 should be achieved as early as possible within the therapeutic window.
897	11. Use of stent retrievers is indicated in preference to the Mechanical Embolus Removal in Cerebral Ischemia (MERCI) device.	I	A	Recommendation unchanged from 2015 Endovascular.
902	3.7. Mechanical Thrombectomy (Continued)	COR	LOE	New, Revised, or Unchanged
903	12. The use of mechanical thrombectomy devices other than stent retrievers as first-line devices for mechanical thrombectomy may be reasonable in some circumstances, but stent retrievers remain the first choice.
907	13. The use of a proximal balloon guide catheter or a large-bore distal-access catheter, rather than a cervical guide catheter alone, in conjunction with stent retrievers may be beneficial. Future studies should examine which systems provide the highest recanalization rates with the lowest risk for nontarget embolization.
912	14. Use of salvage technical adjuncts including intra-arterial thrombolysis may be reasonable to achieve mTICI 2b/3 angiographic results.
920	15. EVT of tandem occlusions (both extracranial and intracranial occlusions) at the time of thrombectomy may be reasonable.	IIb	B-R	Recommendation revised from 2015 Endovascular.
923	16. It is reasonable to select an anesthetic technique during endovascular therapy for AIS on the basis of individualized assessment of patient risk factors, technical performance of the procedure, and other clinical characteristics. Further randomized trial data are needed.
934	3.7. Mechanical Thrombectomy (Continued)	COR	LOE	New, Revised, or Unchanged
935	17. In patients who undergo mechanical thrombectomy, it is reasonable to maintain the BP ?180/105 mm Hg during and for 24 hours after the procedure.
938	18. In patients who undergo mechanical thrombectomy with successful reperfusion, it might be reasonable to maintain BP at a level <180/105 mm Hg.
945	3.8.	Other EVTs
947	3.8. Other EVTs	COR	LOE	New, Revised, or Unchanged
948	1. Initial treatment with intra-arterial thrombolysis is beneficial for carefully selected patients with major ischemic strokes of <6 hours' duration caused by occlusions of the MCA.
951	2. Regarding the previous recommendation about intra-arterial thrombolysis, these data are derived from clinical trials that no longer reflect current practice, including the use of fibrinolytic drugs that are not available. A clinically beneficial dose of intra- arterial alteplase is not established, and alteplase does not have US Food and Drug Administration approval for intra-arterial use. As …
959	3. Intra-arterial thrombolysis initiated within 6 hours of stroke onset in carefully selected patients who have contraindications to the use of IV alteplase might be considered, but the consequences are unknown.
966	3.9.	Antiplatelet Treatment
968	3.9. Antiplatelet Treatment	COR	LOE	New, Revised, or Unchanged
969	1. Administration of aspirin is recommended in patients with AIS within 24 to 48 hours after onset. For those treated with IV alteplase, aspirin administration is generally delayed until 24 hours later but might be considered in the presence of concomitant conditions for which such treatment given in the
985	3.9. Antiplatelet Treatment (Continued)	COR	LOE	New, Revised, or Unchanged
986	2. Aspirin is not recommended as a substitute for acute stroke treatment in patients who are otherwise eligible for IV alteplase or mechanical thrombectomy.
990	3. The efficacy of IV tirofiban and eptifibatide is not well established. Further clinical trials are needed.	IIb	B-R	Recommendation revised from 2013 AIS Guidelines.
992	4. The administration of other glycoprotein IIb/IIIa receptor antagonists, including abciximab, in the treatment of AIS is potentially harmful and should not be performed. Further research testing the safety and efficacy of these medications in patients with AIS is required.
998	5. In patients presenting with minor stroke, treatment for 21 days with dual antiplatelet therapy (aspirin and clopidogrel) begun within 24 hours can be beneficial for early secondary stroke prevention for a period of up to 90 days from symptom onset.
1002	6. Ticagrelor is not recommended (over aspirin) in the acute treatment of patients with minor stroke.	III: No Benefit	B-R	New recommendation.
1005	3.10.	Anticoagulants
1007	3.10. Anticoagulants	COR	LOE	New, Revised, or Unchanged
1008	1. Urgent anticoagulation, with the goal of preventing early recurrent stroke, halting neurological worsening, or improving outcomes after AIS, is not recommended for treatment of patients with AIS.
1016	3.10. Anticoagulants (Continued)	COR	LOE	New, Revised, or Unchanged
1017	2. The usefulness of urgent anticoagulation in patients with severe stenosis of an internal carotid artery ipsilateral to an ischemic stroke is not well established.
1020	3. The safety and usefulness of short-term anticoagulation for nonocclusive, extracranial intraluminal thrombus in the setting of AIS are not well established.
1024	4. At present, the usefulness of argatroban, dabigatran, or other thrombin inhibitors for the treatment of patients with AIS is not well established. Further clinical trials are needed.
1028	30 days.201 ARTSS (Argatroban With Recombinant Tissue Plasminogen Activator for Acute Stroke)-1 was an open label, pilot safety study of argatroban infusion plus IV alteplase in 65 patients with complete or partially occlusive thrombus diagnosed by transcranial Doppler.205 In the ARTSS-2 phase II study, patients
1031	5. The safety and usefulness of factor Xa inhibitors in the treatment of AIS are not well established. Further clinical trials are needed.	IIb	C-LD	New recommendation.
1034	3.11.	Volume Expansion/Hemodilution, Vasodilators, and Hemodynamic Augmentation
1036	3.11. Volume Expansion/Hemodilution, Vasodilators, and Hemodynamic Augmentation	COR	LOE
1038	1. Hemodilution by volume expansion is not recommended for treatment of patients with AIS.
1042	2. The administration of high-dose albumin is not recommended for the treatment of patients with AIS.	III: No Benefit	A	Recommendation revised from 2013 AIS Guidelines.
1044	3. The administration of vasodilatory agents, such as pentoxifylline, is not recommended for treatment of patients with AIS.
1047	4. At present, use of devices to augment cerebral blood flow for the treatment of patients with AIS is not well established. These devices should be used only in the setting of clinical trials.
1056	3.12.	Neuroprotective Agents
1058	3.12. Neuroprotective Agents	COR	LOE	New, Revised, or Unchanged
1059	1. At present, no pharmacological or non-pharmacological treatments with putative neuroprotective actions have demonstrated efficacy in improving outcomes after ischemic stroke, and therefore, other neuroprotective agents are not recommended.
1069	3.13.	Emergency CEA/Carotid Angioplasty and Stenting Without Intracranial Clot
1071	3.13. Emergency CEA/Carotid Angioplasty and Stenting Without Intracranial Clot	COR	LOE
1073	1. The usefulness of emergent or urgent CEA when clinical indicators or brain imaging suggests a small infarct core with large territory at risk (eg, penumbra), compromised by inadequate flow from
1079	2. In patients with unstable neurological status (eg, stroke-in- evolution), the efficacy of emergency or urgent CEA is not well established.	IIb	B-NR	Recommendation reworded for clarity from 2013 AIS Guidelines. Class unchanged. LOE amended to conform with the ACC/AHA 2015 Recommendation Classification System.
1082	3.14.	Other
1084	3.14. Other	COR	LOE	New, Revised, or Unchanged
1085	1. Transcranial near-infrared laser therapy is not recommended for the treatment of AIS.
1092	4.1.	Stroke Units
1094	4.1. Stroke Units	COR	LOE	New, Revised, or Unchanged
1095	1. The use of comprehensive specialized stroke care (stroke units) that incorporates rehabilitation is recommended.
1098	2. The use of standardized stroke care order sets is recommended to improve general management.
1104	4.2.	Supplemental Oxygen
1106	4.2. Supplemental Oxygen	COR	LOE	New, Revised, or Unchanged
1107	1. Airway support and ventilatory assistance are recommended for the treatment of patients with acute stroke who have decreased consciousness or who have bulbar dysfunction that causes compromise of the airway.
1110	2. Supplemental oxygen should be provided to maintain oxygen saturation >94%.
1113	3. Supplemental oxygen is not recommended in nonhypoxic patients hospitalized with AIS.
1122	4.3.	Blood Pressure
1124	4.3. Blood Pressure	COR	LOE	New, Revised, or Unchanged
1125	1. In patients with AIS, early treatment of hypertension is indicated when required by comorbid conditions (eg, concomitant acute coronary event, acute heart failure, aortic dissection, postthrombolysis sICH, or preeclampsia/eclampsia). Lowering BP initially by 15% is probably safe.
1131	2. In patients with BP <220/120 mm Hg who did not receive IV alteplase or EVT and do not have a comorbid condition requiring acute antihypertensive treatment, initiating or reinitiating treatment of hypertension within the first 48 to 72 hours after an AIS is not effective to prevent death or dependency.
1137	3. In patients with BP ?220/120 mm Hg who did not receive IV alteplase or EVT and have no comorbid conditions requiring acute antihypertensive treatment, the benefit of initiating or reinitiating treatment of hypertension within the first 48 to 72 hours is uncertain. It might be reasonable to lower BP by 15% during the first 24 hours after onset of stroke.
1143	4. Although no solid data are available to guide selection of medications for BP lowering after AIS, the antihypertensive medications and doses included in Table 5 are reasonable options.
1151	4.3. Blood Pressure (Continued)	COR	LOE	New, Revised, or Unchanged
1152	5. Starting or restarting antihypertensive therapy during hospitalization in patients with BP >140/90 mm Hg who are neurologically stable is safe and is reasonable to improve long-term BP control unless contraindicated.
1156	6. Hypotension and hypovolemia should be corrected to maintain systemic perfusion levels necessary to support organ function.	I	C-EO	New recommendation.
1159	4.4.	Temperature
1161	4.4. Temperature	COR	LOE	New, Revised, or Unchanged
1162	1. Sources of hyperthermia (temperature >38°C) should be identified and treated. Antipyretic medications should be administered to lower temperature in hyperthermic patients with stroke.
1166	2. The benefit of induced hypothermia for treating patients with ischemic stroke is not well established. Hypothermia should be offered only in the context of ongoing clinical trials.
1171	4.5.	Glucose
1173	4.5. Glucose	COR	LOE	New, Revised, or Unchanged
1174	1. Evidence indicates that persistent in-hospital hyperglycemia during the first 24 hours after AIS is associated with worse outcomes than normoglycemia, and thus, it is reasonable to treat hyperglycemia to achieve blood glucose levels in a range of 140 to 180 mg/dL and to closely monitor to prevent hypoglycemia.
1179	2. Hypoglycemia (blood glucose <60 mg/dL) should be treated in patients with AIS.
1185	4.6.	Dysphagia Screening
1187	4.6. Dysphagia Screening	COR	LOE	New, Revised, or Unchanged
1188	1. Dysphagia screening before the patient begins eating, drinking, or receiving oral medications is reasonable to identify patients at increased risk for aspiration.
1194	2. It is reasonable for dysphagia screening to be performed by a speech-language pathologist or other trained healthcare provider.
1200	3. An instrumental evaluation is reasonable for those patients suspected of aspiration to verify the presence/absence of aspiration and to determine the physiological reasons for the dysphagia to guide the treatment plan.
1205	4. It is not well established which instrument to choose for evaluation of swallowing with sensory testing, but the choice may be based on instrument availability or other considerations (ie, fiberoptic endoscopic evaluation of swallowing, videofluoroscopy, fiberoptic endoscopic evaluation).
1212	4.7.	Nutrition
1214	4.7. Nutrition	COR	LOE	New, Revised, or Unchanged
1215	1. Enteral diet should be started within 7 days of admission after an acute stroke.
1218	2. For patients with dysphagia, it is reasonable to initially use nasogastric tubes for feeding in the early phase of stroke (starting within the first 7 days) and to place percutaneous gastrostomy tubes in patients with longer anticipated persistent inability to swallow safely (>2-3 weeks).
1229	4.7. Nutrition (Continued)	COR	LOE	New, Revised, or Unchanged
1230	3. Nutritional supplements are reasonable to consider for patients who are malnourished or at risk of malnourishment.
1233	4. Implementing oral hygiene protocols to reduce the risk of pneumonia after stroke may be reasonable.	IIb	B-NR	New recommendation.
1237	4.8.	Deep Vein Thrombosis Prophylaxis
1239	4.8. Deep Vein Thrombosis Prophylaxis	COR	LOE	New, Revised, or Unchanged
1240	1. In immobile stroke patients without contraindications, intermittent pneumatic compression (IPC) in addition to routine care (aspirin and hydration) is recommended over routine care to reduce the risk of deep vein thrombosis (DVT).
1245	2. The benefit of prophylactic-dose subcutaneous heparin (unfractionated heparin [UFH] or LMWH) in immobile patients with AIS is not well established.
1254	4.8. Deep Vein Thrombosis Prophylaxis (Continued)	COR	LOE	New, Revised, or Unchanged
1255	3. When prophylactic anticoagulation is used, the benefit of prophylactic-dose LMWH over prophylactic-dose UFH is uncertain.	IIb	B-R	New recommendation.
1257	4. In ischemic stroke, elastic compression stockings should not be used.
1264	4.9.	Depression Screening
1266	4.9. Depression Screening	COR	LOE	New, Revised, or Unchanged
1267	1. Administration of a structured depression inventory is recommended to routinely screen for poststroke depression, but the optimal timing of screening is uncertain.
1271	2. Patients diagnosed with poststroke depression should be treated with antidepressants in the absence of contraindications and closely monitored to verify effectiveness.
1275	4.10.	Other
1277	4.10. Other	COR	LOE	New, Revised, or Unchanged
1278	1. Routine use of prophylactic antibiotics has not been shown to be beneficial.
1281	2. Routine placement of indwelling bladder catheters should not be performed because of the associated risk of catheter-associated urinary tract infections.
1287	3. During hospitalization and inpatient rehabilitation, regular skin assessments are recommended with objective scales of risk such as the Braden scale.
1290	4. It is recommended to minimize or eliminate skin friction, to minimize skin pressure, to provide appropriate support surfaces, to avoid excessive moisture, and to maintain adequate nutrition and hydration to prevent skin breakdown. Regular turning, good skin hygiene, and use of specialized mattresses, wheelchair cushions, and seating are recommended until mobility returns.
1295	5. It is reasonable for patients and families with stroke to be directed to palliative care resources as appropriate. Caregivers should ascertain and include patient-centered preferences in decision making, especially during prognosis formation and considering interventions or limitations in care.
1302	4.11.	Rehabilitation
1304	4.11. Rehabilitation	COR	LOE	New, Revised, or Unchanged
1305	1. It is recommended that early rehabilitation for hospitalized stroke patients be provided in environments with organized, interprofessional stroke care.
1308	2. It is recommended that stroke survivors receive rehabilitation at an intensity commensurate with anticipated benefit and tolerance.
1311	3. High-dose, very early mobilization within 24 hours of stroke onset should not be performed because it can reduce the odds of a favorable outcome at 3 months.
1318	4. It is recommended that all individuals with stroke be provided a formal assessment of their activities of daily living and instrumental activities of daily living, communication abilities, and functional mobility before discharge from acute care hospitalization and the findings be incorporated into the care transition and the discharge planning process.
1323	5. A functional assessment by a clinician with expertise in rehabilitation is recommended for patients with an acute stroke with residual functional deficits.
1326	6. The effectiveness of fluoxetine or other selective serotonin reuptake inhibitors to enhance motor recovery is not well established.
1331	5.1.	Cerebellar and Cerebral Edema
1333	5.1. Cerebellar and Cerebral Edema	COR	LOE	New, Revised, or Unchanged
1334	1. Ventriculostomy is recommended in the treatment of obstructive hydrocephalus after a cerebellar infarct. Concomitant or subsequent decompressive craniectomy may or may not be necessary on the basis of factors such as infarct size, neurological condition, degree of brainstem compression, and effectiveness of medical management.
1344	5.1. Cerebellar and Cerebral Edema (Continued)	COR	LOE	New, Revised, or Unchanged
1345	2. Decompressive suboccipital craniectomy with dural expansion should be performed in patients with cerebellar infarction causing neurological deterioration from brainstem compression despite maximal medical therapy. When deemed safe and indicated, obstructive hydrocephalus should be treated concurrently with ventriculostomy.
1351	3. When considering decompressive suboccipital craniectomy for cerebellar infarction, it may be reasonable to inform family
1355	4. Patients with large territorial supratentorial infarctions are at high risk for complicating brain edema and increased intracranial pressure. Discussion of care options and possible outcomes should take place quickly with patients (if possible) and caregivers. Medical professionals and caregivers should ascertain and include patient-centered preferences in shared decision making, especially du…
1363	5. Patients with major infarctions are at high risk for complicating brain edema. Measures to lessen the risk of edema and close monitoring of the patient for signs of neurological worsening during the first days after stroke are recommended. Early transfer of patients at risk for malignant brain edema to an institution with neurosurgical expertise should be considered.
1368	6. In patients ?60 years of age with unilateral MCA infarctions who deteriorate neurologically within 48 hours despite medical therapy, decompressive craniectomy with dural expansion is reasonable because it reduces mortality by close to 50%, with 55% of the surgical survivors achieving moderate disability (able to walk) or better (mRS score 2 or 3) and 18% achieving independence (mRS score 2) at…
1375	7. In patients >60 years of age with unilateral MCA infarctions who deteriorate neurologically within 48 hours despite medical
1388	5.1. Cerebellar and Cerebral Edema (Continued)	COR	LOE	New, Revised, or Unchanged
1389	8. Although the optimal trigger for decompressive craniectomy is unknown, it is reasonable to use a decrease in level of
1393	9. Use of osmotic therapy for patients with clinical deterioration from cerebral swelling associated with cerebral infarction is reasonable.
1399	10. Use of brief moderate hyperventilation (Pco2 target 30-34
1404	11. Hypothermia or barbiturates in the setting of ischemic cerebral or cerebellar swelling are not recommended.
1408	12. Because of a lack of evidence of efficacy and the potential to increase the risk of infectious complications, corticosteroids (in conventional or large doses) should not be administered for the treatment of cerebral edema and increased intracranial pressure complicating ischemic stroke.
1414	5.2.	Seizures
1416	5.2. Seizures	COR	LOE	New, Revised, or Unchanged
1417	1. Recurrent seizures after stroke should be treated in a manner similar to when they occur with other acute neurological conditions, and anti-seizure drugs should be selected based upon specific patient characteristics.
1425	2. Prophylactic use of anti-seizure drugs is not recommended.
1435	6.1.	Brain Imaging
1437	6.1. Brain Imaging	COR	LOE	New, Revised, or Unchanged
1438	1. Routine use of brain MRI in all patients with AIS is not cost-effective and is not recommended for initial diagnosis or to plan subsequent treatment.
1441	2. In some patients with AIS, the use of MRI might be considered to provide additional information for initial diagnosis or to plan
1448	6.2.	Vascular Imaging
1450	6.2. Vascular Imaging	COR	LOE	New, Revised, or Unchanged
1451	1. For patients with nondisabling (mRS score 0-2) AIS in the carotid territory who are candidates for CEA or stenting, noninvasive imaging of the cervical vessels should be performed routinely within 24 hours of admission.
1458	2. In patients with AIS, routine noninvasive imaging by means of CTA or MRA of the intracranial vasculature to determine the presence of intracranial arterial stenosis or occlusion is not recommended to plan subsequent secondary preventive treatment.
1461	3. In some patients with AIS, noninvasive imaging by means of CTA or MRA of the intracranial vasculature to provide additional information to plan subsequent secondary preventive treatment
1469	6.3.	Cardiac Evaluation
1471	6.3. Cardiac Evaluation	COR	LOE	New, Revised, or Unchanged
1472	1. Cardiac monitoring is recommended to screen for atrial fibrillation and other potentially serious cardiac arrhythmias that would necessitate emergency cardiac interventions. Cardiac monitoring should be performed for at least the first 24 hours.
1475	2. The clinical benefit of prolonged cardiac monitoring to detect atrial fibrillation after AIS is uncertain.	IIb	B-R	New recommendation.
1476	3. In some patients with AIS, prolonged cardiac monitoring to provide additional information to plan subsequent secondary preventive treatment may be reasonable, although the effect on outcomes is uncertain.
1482	200 patients with 10-day Holter monitoring at baseline, 3 months, and 6 months versus 5% of 198 patients in the standard care group who had at least 24 hours of rhythm monitoring (P=0.002). There was no significant difference in recurrent stroke at 12 months (3.7% versus 5.4%; P=0.46).294 Other smaller studies have also failed to show a difference in outcomes.290,293,295 All of these studies were…	See Tables LXVI through LXVIII in online Data Supplement 1.
1483	4. Routine use of echocardiography in all patients with AIS to plan subsequent secondary preventive treatment is not cost-effective and is not recommended.
1486	5. In selected patients with AIS, echocardiography to provide additional information to plan subsequent secondary preventive treatment may be reasonable.
1494	6.4.	Glucose
1496	6.4. Glucose	COR	LOE	New, Revised, or Unchanged
1497	1. After AIS, it is reasonable to screen all patients for diabetes mellitus with testing of fasting plasma glucose, hemoglobin A1c, or an oral glucose tolerance test. Choice of test and timing should be guided by clinical judgment and recognition that acute illness may temporarily perturb measures of plasma glucose. In general, hemoglobin A1c may be more accurate than other screening tests in the…
1508	6.5.	Cholesterol
1510	6.5. Cholesterol	COR	LOE	New, Revised, or Unchanged
1511	1. Routine measurement of blood cholesterol levels in all patients with ischemic stroke presumed to be of atherosclerotic origin who are not already taking a high-intensity statin is not recommended.
1514	2. Measurement of blood cholesterol levels in patients with ischemic stroke presumed to be of atherosclerotic origin who are already taking an optimized regimen of statin therapy may be useful
1521	2016 European Society of Cardiology/European Atherosclerosis Society guidelines for the management of dyslipidemias and the 2014 guidelines from the UK National Institute for Health Care Excellence also contain recommendations based on clinical factors and not blood cholesterol measurements.305,306 Thus, statin therapy can be recommended in patients with stroke presumed to be of atherosclerotic o…
1525	6.6.	Other Tests for Secondary Prevention
1527	6.6. Other Tests for Secondary Prevention	COR	LOE	New, Revised, or Unchanged
1528	1. Baseline troponin assessment is recommended in patients presenting with AIS but should not delay initiation of IV alteplase or mechanical thrombectomy.
1536	2. Routine screening for hyperhomocysteinemia among patients with a recent ischemic stroke is not indicated.
1546	6.6. Other Tests for Secondary Prevention (Continued)	COR	LOE	New, Revised, or Unchanged
1547	3. The usefulness of screening for thrombophilic states in patients with ischemic stroke is unknown.
1556	4. Anticoagulation might be considered in patients who are found to have abnormal findings on coagulation testing after an initial ischemic stroke, depending on the abnormality and the clinical circumstances.
1562	5. Routine testing for antiphospholipid antibodies is not recommended for patients with ischemic stroke who have no other manifestations of the antiphospholipid syndrome and who have an alternative explanation for their ischemic event, such as atherosclerosis, carotid stenosis, or atrial fibrillation.
1568	6. Routine screening of patients with recent ischemic stroke for obstructive sleep apnea (OSA) is not recommended.	III: No Benefit	B-R	New recommendation.
1572	6.7.	Antithrombotic Treatment
1574	6.7. Antithrombotic Treatment	COR	LOE	New, Revised, or Unchanged
1575	1. For patients with non-cardioembolic AIS, the use of antiplatelet agents rather than oral anticoagulation is recommended to reduce the risk of recurrent stroke and other cardiovascular events.
1581	2. For patients who have a noncardioembolic AIS while taking aspirin, increasing the dose of aspirin or switching to an alternative antiplatelet agent for additional benefit in secondary stroke prevention is not well established.
1590	6.7. Antithrombotic Treatment (Continued)	COR	LOE	New, Revised, or Unchanged
1591	3. For patients who have a noncardioembolic AIS while taking antiplatelet therapy, switching to warfarin is not beneficial for secondary stroke prevention.
1595	4. For early secondary prevention in patients with noncardioembolic AIS, the selection of an antiplatelet agent should be individualized on the basis of patient risk factor profiles, cost, tolerance, relative known efficacy of the agents, and other clinical characteristics.
1601	5. For patients with a history of ischemic stroke, atrial fibrillation, and coronary artery disease, the usefulness of adding antiplatelet therapy to oral anticoagulants is uncertain for purposes of reducing the risk of ischemic cardiovascular and cerebrovascular events. Unstable angina and coronary artery stenting represent special circumstances in which management may warrant dual antiplatelet/…
1609	6. For most patients with an AIS in the setting of atrial fibrillation, it is reasonable to initiate oral anticoagulation within 4 to 14 days after the onset of neurological symptoms.
1614	7. For patients with AIS and hemorrhagic transformation, initiation or continuation of antiplatelet or anticoagulation therapy may be considered, depending on the specific clinical scenario and underlying indication.
1618	8. For patients with AIS and extracranial carotid or vertebral arterial dissection, treatment with either antiplatelet or anticoagulant therapy for 3 to 6 months may be reasonable.
1627	6.7. Antithrombotic Treatment (Continued)	COR	LOE	New, Revised, or Unchanged
1628	9. For patients with AIS and extracranial carotid or vertebral arterial dissection who have definite recurrent cerebral ischemic events despite medical therapy, the value of EVT (stenting) is not well established.
1634	6.8.	Statins
1636	6.8. Statins	COR	LOE	New, Revised, or Unchanged
1637	1. Among patients already taking statins at the time of onset of ischemic stroke, continuation of statin therapy during the acute period is reasonable.
1640	2. High-intensity statin therapy should be initiated or continued as first-line therapy in women and men ?75 years of age who have clinical ASCVD*, unless contraindicated.
1643	3. In individuals with clinical ASCVD* in whom high-intensity statin therapy would otherwise be used, when high-intensity statin therapy is contraindicated or when characteristics predisposing to statin-associated adverse effects are present, moderate-intensity statin should be used as the second option if tolerated.
1648	4. In individuals with clinical ASCVD* >75 years of age, it is reasonable to evaluate the potential for ASCVD risk-reduction benefits and for adverse effects and drug-drug interactions and to consider patient preferences when initiating a moderate- or high-intensity statin. It is reasonable to continue statin therapy in those who are tolerating it.
1654	5. Patients with ischemic stroke and other comorbid ASCVD should be otherwise managed according to the 2013 ACC/AHA cholesterol guidelines, which include lifestyle modification, dietary recommendations, and medication recommendations.
1657	6. For patients with an AIS who qualify for statin treatment, in-hospital initiation of statin therapy is reasonable.	IIa	C-LD	New recommendation.
1663	6.9.	Carotid Revascularization
1665	6.9. Carotid Revascularization	COR	LOE	New, Revised, or Unchanged
1666	1. When revascularization is indicated for secondary prevention in patients with minor, nondisabling stroke (mRS score 0-2), it is reasonable to perform the procedure between 48 hours and 7
1674	6.10.	Smoking Cessation Intervention
1676	6.10. Smoking Cessation Intervention	COR	LOE	New, Revised, or Unchanged
1677	1. Healthcare providers should strongly advise every patient with AIS who has smoked in the past year to quit.
1685	2. Counseling, nicotine products, and oral smoking cessation medications are effective in helping smokers to quit.	I	A	Recommendation, Class, and LOE unchanged from 2014 Secondary Prevention.
1686	3. For smokers with an AIS, in-hospital initiation of high-intensity behavioral therapies is reasonable.	IIa	B-R	New recommendation.
1687	4. For smokers with an AIS, in-hospital initiation of varenicline might be considered.	IIb	B-R	New recommendation.
1688	5. For smokers with an AIS, in-hospital initiation of interventions that incorporate both pharmacotherapy and behavioral support might be considered.
1693	6. It is reasonable to advise patients after ischemic stroke to avoid second-hand (passive) tobacco smoke.
1700	6.11.	Stroke Education
1702	6.11. Stroke Education	COR	LOE	New, Revised, or Unchanged
1703	1. Patient education about stroke is recommended. Patients should be provided with information, advice, and the opportunity to talk about the impact of the illness on their lives.
1244	95% CI, 0.73-0.99; P=0.042) but no improvement in disability. Skin breaks were more common in the IPC group (3.1% versus 1.4%; P =0.002). Contraindications to IPC include leg conditions such as dermatitis, gangrene, severe edema, venous stasis, severe peripheral vascular disease, postoperative vein ligation, or grafting, as well as existing swelling or other signs of an existing DVT.403 A meta-an…	See Table LVI in online Data Supplement 1.
67	A	Recommendation reworded for clarity from 2015 Endovascular. Class and LOE unchanged.
116	A	New recommendation.
126	A	Recommendation revised from 2013 AIS Guidelines.
131	A	Recommendation reworded for clarity from 2013 AIS Guidelines. Class unchanged. LOE revised.
344	A	Recommendation reworded for clarity from 2015 Endovascular. Class and LOE unchanged.
373	A	New recommendation.
520	A	Recommendation reworded for clarity from 2013 AIS Guidelines. Class and LOE unchanged.
615	A	Recommendation reworded for clarity from 2013 AIS Guidelines. Class and LOE unchanged.
819	A	Recommendation reworded for clarity from 2015 Endovascular.
836	A	Recommendation revised from 2015 Endovascular.
870	A	New recommendation.
883	A	Recommendation reworded for clarity from 2015 Endovascular.
976	A	Recommendation revised from 2013 AIS Guidelines.
1010	A	Recommendation and LOE unchanged from 2013 AIS Guidelines. Class amended to conform with ACC/AHA 2015 Recommendation Classification System.
1040	A	Recommendation and LOE unchanged from 2013 AIS Guidelines. Class amended to conform with ACC/AHA 2015 Recommendation Classification System.
1046	A	Recommendation and LOE unchanged from 2013 AIS Guidelines. Class amended to conform with ACC/AHA 2015 Recommendation Classification System.
1065	A	Recommendation reworded for clarity from 2013 AIS Guidelines. LOE unchanged. COR amended to conform with ACC/AHA 2015 Recommendation Classification System.
1097	A	Recommendation unchanged from 2013 AIS Guidelines.
1135	A	Recommendation revised from 2013 AIS Guidelines.
1247	A	New recommendation.
1307	A	Recommendation unchanged from 2016 Rehab Guidelines.
1372	A	Recommendation revised from 2014 Cerebral Edema.
1392	A	Recommendation, Class, and LOE unchanged from 2014 Cerebral Edema.
1412	A	Recommendation wording modified from 2013 AIS Guidelines to match Class III stratifications. LOE unchanged. Class amended to conform with ACC/AHA 2015 Recommendation Classification System.
1460	A	New recommendation.
1579	A	Recommendation reworded for clarity from 2014 Secondary Prevention. Class and LOE unchanged.
1642	A	Recommendation and Class unchanged from 2013 Cholesterol Guidelines.
1647	A	Recommendation and Class unchanged from 2013 Cholesterol Guidelines.
1656	A	Recommendation, Class, and LOE unchanged from 2014 Secondary Prevention.
551	A case-control analysis using the population from the AHA GWTG-Stroke registry, including 832 cases with sickle cell disease (all adults) and 3328 age-, sex-, and race-matched controls without sickle cell disease with similar severity of neurological deficits at presentation, showed that sickle cell disease did not have a significant impact on the safety or the outcome at discharge of treatment w…	See Table XXXVII in online Data Supplement 1.
1074	a critical carotid stenosis or occlusion, or in the case of acute neurological deficit after CEA, in which acute thrombosis of the surgical site is suspected, is not well established.
1691	A meta-analysis by the Cochrane group indicates that (1) high-intensity behavioral interventions that begin during an index hospitalization and include at least 1 month of supportive contact after discharge promote smoking cessation among hospitalized patients, regardless of the patients' admitting diagnoses,331 and (2) interventions that incorporate both pharmacotherapy and behavioral support en…
1270	A meta-analysis of studies assessing poststroke depression screening tools (24 studies, n=2907) found several inventories with high sensitivity for detecting poststroke depression.241 However, further research is needed to determine the optimal screening method and timing to diagnose and treat poststroke depression.242	See Table LVII in online Data Supplement 1.
1612	A multicenter prospective cohort of 1029 patients with AIS and newly diagnosed atrial fibrillation showed a better composite outcome of stroke, TIA, systemic embolism, sICH, and major extracranial bleeding within 90 days when anticoagulant was initiated 4 to 14 days from stroke onset (HR 0.53; 95% CI, 0.30-0.93 for starting anticoagulation at 4-14 compared with <4 days); high CHADS2-VASC score, h…
1613	a prospective, open-label study of patients (n=60) with atrial fibrillation and mild to moderate AIS (NIHSS score <9) treated with rivaroxaban for ?14 days found no symptomatic hemorrhagic transformation by 7 days from initiation.207	See Table LXXVII in online Data Supplement 1.
1041	A recent Cochrane review of 4174 participants from multiple RCTs confirmed the previous guideline recommendation that hemodilution therapy, including varying methods of volume expansion with or without venesection, demonstrates no significant benefit in patients with AIS.208	See Table XLVIII in online Data Supplement 1.
997	A recent Cochrane review of IV glycoprotein IIb/IIIa receptor antagonists in the treatment of AIS found that these agents are associated with a significant risk of ICH without a measurable improvement in death or disability.191 The majority of trial data apply to abciximab, which was studied in the AbESTT trial (A Study of Effectiveness and Safety of Abciximab in Patients With Acute Ischemic Stro…	See Table XLV in online Data Supplement 1.
1555	A recent review article concludes that there is little, if any, contribution of the inherited thrombophilias to the development of arterial thrombotic events and therefore tests for inherited thrombophilia should not be ordered for the evaluation of stroke.309
346	A recent systematic review evaluated the accuracy of prediction instruments for diagnosing LVO.3 In the setting where confirmed ischemic stroke patients would be assessed by a neurologist or emergency physician in the ED, the authors suggested that the NIHSS is the best of the LVO prediction instruments. According to their meta- analysis, a threshold of ?10 would provide the optimal balance betwe…
610	A retrospective analysis of consecutive ischemic stroke patients admitted to a single center in Seoul, South Korea, found no increased risk of hemorrhage with early initiation of antiplatelet or anticoagulant therapy (<24 hours) after IV alteplase or EVT compared with initiation >24 hours. However, this study may have been subject to selection bias, and the timing of the initiation of antiplatele…	See Table XXXVIII in online Data Supplement 1.
144	A systematic review and meta-analysis was performed to evaluate the safety and efficacy of IV alteplase delivered through telestroke networks in patients with AIS. Symptomatic intracerebral hemorrhage (sICH) rates were similar between patients subjected to telemedicine-guided IV alteplase and those receiving IV alteplase at stroke centers. There was no difference in mortality or in functional ind…	See Table XII in online Data Supplement 1.
970	absence of IV alteplase is known to provide substantial benefit or withholding such treatment is known to cause substantial risk.
738	AC indicates anticoagulants; ACC, American College of Cardiology; AIS, acute ischemic stroke; AHA, American Heart Association; aPTT, activated partial thromboplastin time; BP, blood pressure; CMB, cerebral microbleed; CT, computed tomography; GI, gastrointestinal; ICH, intracerebral hemorrhage; INR, international normalized ratio; IV, intravenous; LMWH, low-molecular-weight heparin; LOE, level of…
789	ACEI indicates angiotensin-converting enzyme inhibitor; AIS, acute ischemic stroke; IV, intravenous; and LOE, Level of Evidence.
718	Acute MI	For patients presenting with concurrent AIS and acute MI, treatment with IV alteplase at the dose appropriate for cerebral ischemia, followed by percutaneous coronary angioplasty and stenting if indicated, is reasonable.† (Class IIa; LOE C-EO)‡
297	Adapted from Lyden et al.62 Copyright © 1994, American Heart Association, Inc.
674	Additional recommendations for treatment with IV alteplase for patients with AIS (Class II)
497	Additional support for this recommendation unchanged from the 2013 AIS Guidelines is provided by a large retrospective cohort study conducted from 2005 to 2013 of patients admitted to intensive care units in Australia, New Zealand, and the United Kingdom. Peak temperature in the first 24 hours <37°C and >39°C was associated with an increased risk of in-hospital death compared with normothermia in…	See Tables XXX and XXXI in online Data Supplement 1.
1165	Additional support for this recommendation unchanged from the 2013 AIS Guidelines is provided by a large retrospective cohort study conducted from 2005 to 2013 of patients admitted to intensive care units in Australia, New Zealand, and the United Kingdom. Peak temperature in the first 24 hours <37°C and >39°C was associated with an increased risk of in-hospital death compared with normothermia in…	See Tables XXX and XXXI in online Data Supplement 1.
415	Additional support for this reworded recommendation from the 2013 AIS Guidelines comes from a cohort study of 615 patients, 243 of whom had chest x-ray done before IV thrombolytics. Cardiopulmonary adverse events in the first 24 hours of admission, endotracheal intubation in the first 7 hours, and in-hospital mortality were not different between the 2 groups. Patients with chest x-ray done before…	See Table XXV in online Data Supplement 1.
433	Additional support for this unchanged recommendation from the 2013 AIS Guidelines is provided by an RCT of 8003 participants randomized within 24 hours of admission. There was no benefit on functional outcome at 90 days of oxygen by nasal cannula at 2 L/min (baseline O2 saturation >93%) or 3 L/min (baseline O2 saturation
1119	Additional support for this unchanged recommendation from the 2013 AIS Guidelines is provided by an RCT of 8003 participants randomized within 24 hours of admission. There was no benefit on functional outcome at 90 days of oxygen by nasal cannula at 2 L/min (baseline O2 saturation >93%) or 3 L/min (baseline O2 saturation
783	Administer IV diphenhydramine 50 mg
782	Administer IV methylprednisolone 125 mg
784	Administer ranitidine 50 mg IV or famotidine 20 mg IV
699	Administration of IV alteplase in this patient population may be reasonable.† (Class IIb; LOE C-LD‡
751	Admit the patient to an intensive care or stroke unit for monitoring.
624	Age	For otherwise medically eligible patients ?18 y of age, IV alteplase administration within 3 h is equally recommended for patients
629	Age
771	AIS indicates acute ischemic stroke; aPTT, activated partial thromboplastin time; BP, blood pressure; CBC, complete blood count; CPP, cerebral perfusion pressure; CT, computed tomography; ICP, intracranial pressure; INR, international normalized ratio; IV, intravenous; LOE, Level of Evidence; MAP, mean arterial pressure; and PT, prothrombin time.
757	AIS indicates acute ischemic stroke; BP, blood pressure; CT, computed tomography; DBP, diastolic blood pressure; IV, intravenous; MRI, magnetic resonance imaging; and SBP, systolic blood pressure.
485	AIS indicates acute ischemic stroke; BP, blood pressure; IV, intravenous; and LOE, Level of Evidence.
660	alteplase can be initiated before availability of coagulation test results but should be discontinued if INR is >1.7 or PT is abnormally elevated by local laboratory standards.)
929	Although several retrospective studies suggest that GA produces worsening of functional outcomes, there are limited prospective randomized data. Two small (?150 participants) single-center RCTs have compared GA with CS. Both failed to show superiority of either treatment for the primary clinical end point.181,182 Until further data are available, either method of procedural sedation is reasonable.	See Tables XLII and XLIII in online Data Supplement 1.
1262	amended to conform with ACC/AHA 2015 Recommendation Classification System.
1286	amended to conform with ACC/AHA 2015 Recommendation Classification System.
1316	amended to conform with ACC/AHA 2015 Recommendation Classification System.
1222	an increase in absolute risk of death of 1.0% and an increased risk of death or poor outcomes of 7.8%. The conclusion was that stroke patients should be started on enteral diet within the first 7 days of admission.235 In 2012, a Cochrane review analyzed 33 RCTs involving 6779 patients to assess the intervention for dysphagia treatment, feeding strategies and timing (early [within 7 days] versus l…
152	An observational study compared clinical outcomes of endovascular treatment (EVT) between patients with anterior circulation stroke transferred after teleconsultation and those directly admitted to a tertiary stroke center. The study evaluated 151 patients who underwent emergency EVT for anterior circulation stroke. Of these, 48 patients (31.8%) were transferred after teleconsultation, and 103 (6…	See Table XII in online Data Supplement 1.
875	an overall benefit in function outcome at 90 days in the treatment group (mRS score 0-2, 49% versus 13%; adjusted difference, 33%; 95% CI, 21-44; posterior probability of superiority >0.999).108 In DAWN, there were few strokes with witnessed onset (12%).The DEFUSE 3 trial used perfusion-core mismatch and maximum core size as imaging criteria to select patients with large anterior circulation occl…
350	Analyses from a number of observational studies suggest that the risk of contrast-induced nephropathy secondary to CTA imaging is relatively low, particularly in patients without a history of renal impairment. Moreover, waiting for these laboratory results may lead to delays in mechanical thrombectomy.96-101	See Table XXII in online Data Supplement 1.
320	Analyses of data from RCTs of IV alteplase for AIS have shown no statistically significant deleterious interaction on clinical outcomes between alteplase treatment and the hyperdense MCA sign on baseline CT. In the NINDS rtPA trial, there was no interaction between hyperdense MCA sign and treatment for outcomes at 3 months measured by any of the 4 clinical scales (modified Rankin Scale [mRS] scor…	See Table XVIII in online Data Supplement 1.
1585	analysis included data from aspirin failure subgroups in the CHANCE trial of dual antiplatelet therapy in patients with minor stroke or TIA and the SOCRATES trial of aspirin versus ticagrelor. However, there was significant heterogeneity among the included studies, and results may have been driven by data from registries susceptible to unmeasured confounders and bias.318	See Tables LXXIV and LXXV in online Data Supplement 1.
318	Analysis of data from randomized clinical trials (RCTs) of IV alteplase for AIS has shown no statistically significant deleterious interaction on clinical outcomes between alteplase treatment and baseline CT hypodensity or hypoattenuation.77-81 In the National Institute of Neurological Disorders (NINDS) rtPA (recombinant tissue-type plasminogen activator) trial, subsequent analysis showed there w…	See Table XVII in online Data Supplement 1.
335	Analysis of trials using advanced, multimodal pretreatment imaging (including CTP measures of penumbral imaging, diffusion-perfusion mismatch, or vessel imaging) for IV fibrinolytics has failed to demonstrate clinical efficacy in patients with various pretreatment imaging biomarkers compared with those without those markers.88-95	See Table XX and XXI in online Data Supplement 1.
1089	and 24 hours of stroke onset in patients with moderate stroke (NIHSS score 7-17) who did not receive IV alteplase.214 This study was terminated because of futility after analysis of the first 566 patients found no benefit of transcranial laser therapy over sham treatment. There is currently no evidence that transcranial laser therapy is beneficial in the treatment of ischemic stroke.	See Table XLIX in online Data Supplement 1.
539	and they were not analyzed separately.145 In SITS-ISTR (Safe Implementation of Treatments in Stroke-International Stroke Thrombolysis Registry), good functional outcomes (mRS score 0-1 at 90 days) and risk of sICH were similar or the same in mild stroke treated in 0 to 3 and 3 to 4.5 hours.146 Similarly, in the GWTG registry, good functional outcomes, mortality, and risk of sICH were the same in …	See Tables XXXV and XXXVI in online Data Supplement 1.
671	Aortic arch dissection	IV alteplase in AIS known or suspected to be associated with aortic arch dissection is potentially harmful and should not be administered.† (Class III: Harm; LOE C-EO)‡§
695	Arterial puncture	The safety and efficacy of administering IV alteplase to acute stroke patients who have had an arterial puncture of a noncompressible blood vessel in the 7 d preceding stroke symptoms are uncertain.† (Class IIb; LOE C-LD)‡
79	At least 6 stroke severity scales targeted at recognition of large vessel occlusion (LVO) in the prehospital setting to facilitate transfer to endovascular centers have been published.24-29 The performance of all available scales based on published literature was recently compared.3 All the scales were initially derived from data sets of confirmed stroke cases or selected prehospital cases, and t…
308	avoidance of antithrombotic treatment in these patients.70 In many patients, the diagnosis of ischemic stroke can be made accurately on the basis of the clinical presentation and either a negative NCCT or one showing early ischemic changes, which can be detected in the majority of patients with careful attention.66,71,72 In some patients with negative NCCT such as those with puzzling clinical pre…	See Table XV in online Data Supplement 1.
780	Awake fiberoptic intubation is optimal. Nasal-tracheal intubation may be required but poses risk of epistaxis post-IV alteplase. Cricothyroidotomy is rarely needed and also problematic after IV alteplase.
878	be strictly adhered to in clinical practice.	See Table XXIII in online Data Supplement 1.
167	Between 2006 and 2010, the proportion of ischemic strokes undergoing computed tomography (CT) angiography (CTA) increased from 3.8% to 9.1% (P<0.0001). CT perfusion (CTP) increased from 0.05% to 2.9% over the same period (P<0.0001). Reperfusion treatment was more common among those who were imaged with CTA (13.0%) and CTP (17.6%) compared with those with CT of the head alone (4.0%; P<0.0001).50 H…
1692	blind, randomized, placebo-controlled trial in which 302 smokers hospitalized with an acute coronary syndrome were randomized to varenicline or placebo for 12 weeks showed that at 24 weeks abstinence rates were 47.3% in the varenicline group versus 32.5% in the placebo group and continuous abstinence rates were 35.8% in the varenicline group versus 25.8% in the placebo group.334 Patients in both …	See Table LXXXI and LXXXII in online Data Supplement 1.
635	Blood glucose	IV alteplase is recommended in otherwise eligible patients with initial glucose levels >50 mg/dL.† (Class I; LOE A)
691	Blood glucose	Treatment with IV alteplase in patients with AIS who present with initial glucose levels <50 or >400 mg/dL that are subsequently normalized and who are otherwise eligible may be reasonable. (Recommendation modified from 2015 IV Alteplase to conform to text of 2015 IV Alteplase. [Class IIb; LOE C-LD])‡
12	B-NR	Recommendation and Class unchanged from 2013 AIS Guidelines. LOE amended to conform with ACC/AHA 2015 Recommendation Classification System.
19	B-NR	Recommendation and Class unchanged from 2013 AIS Guidelines. LOE amended to conform with ACC/AHA 2015 Recommendation Classification System.
30	B-NR	Recommendation reworded for clarity from 2015 CPR/ECC. Class and LOE unchanged.
34	B-NR	Recommendation revised from 2013 AIS Guidelines.
47	B-NR	Recommendation reworded for clarity from 2013 AIS Guidelines. Class unchanged. LOE amended to conform with ACC/AHA 2015 Recommendation Classification System.
60	B-NR	Recommendation reworded for clarity from 2013 Stroke Systems of Care. Class and LOE added to conform with ACC/AHA 2015 Recommendation Classification System.
73	B-NR	Recommendation reworded for clarity from 2013 AIS Guidelines.
78	B-NR	New recommendation.
94	B-NR	Recommendation reworded for clarity from 2013 AIS Guidelines. Class unchanged. LOE amended to conform with ACC/AHA 2015 Recommendation Classification System.
102	B-NR	Recommendation and Class unchanged from 2013 AIS Guidelines. LOE amended to conform with ACC/AHA 2015 Recommendation Classification System.
105	B-NR	Recommendation revised from 2013 AIS Guidelines.
113	B-NR	Recommendation wording modified from 2013 AIS Guidelines to match Class I stratifications. Class unchanged. LOE added to conform with ACC/AHA 2015 Recommendation Classification System.
143	B-NR	New recommendation.
151	B-NR	New recommendation.
206	B-NR	New recommendation.
220	B-NR	Recommendation and Class unchanged from 2013 AIS Guidelines. LOE amended to conform with ACC/AHA 2015 Recommendation Classification System.
224	B-NR	Recommendation revised from 2013 Stroke Systems of Care. Class and LOE added to conform with ACC/AHA 2015 Recommendation Classification System.
227	B-NR	Recommendation revised from 2013 Stroke Systems of Care. Class and LOE added to conform with ACC/AHA 2015 Recommendation Classification System.
240	B-NR	Recommendation reworded for clarity from 2013 AIS Guidelines. Class unchanged. LOE amended to conform with ACC/AHA 2015 Recommendation Classification System.
306	B-NR	Recommendation revised from 2013 AIS Guidelines.
311	B-NR	New recommendation.
323	B-NR	New recommendation.
333	B-NR	Recommendation unchanged from 2015 IV Alteplase. Class and LOE amended to conform with ACC/AHA 2015 Recommendation Classification System.
349	B-NR	New recommendation.
394	B-NR	Recommendation reworded for clarity from 2013 AIS Guidelines. Class unchanged. LOE amended to conform with ACC/AHA 2015 Recommendation Classification System.
400	B-NR	Recommendation reworded for clarity from 2013 AIS Guidelines. Class unchanged. LOE revised.
413	B-NR	Recommendation reworded for clarity from 2013 AIS Guidelines. Class unchanged. LOE amended to conform with ACC/AHA 2015 Recommendation Classification System.
458	B-NR	Recommendation reworded for clarity from 2013 AIS Guidelines. Class unchanged. LOE amended to conform with ACC/AHA 2015 Recommendation Classification System.
537	B-NR	New recommendation.
542	B-NR	New recommendation.
547	B-NR	New recommendation.
557	B-NR	Recommendation reworded for clarity from 2015 IV Alteplase. Class and LOE amended to conform with ACC/AHA 2015 Recommendation Classification System.
565	B-NR	Recommendation and Class unchanged from 2015 IV Alteplase. LOE amended to conform with ACC/AHA 2015 Recommendation Classification System.
577	B-NR	Recommendation reworded for clarity from 2015 IV Alteplase. Class and LOE amended to conform with ACC/AHA 2015 Recommendation Classification System.
593	B-NR	Recommendation reworded for clarity from 2013 AIS Guidelines. Class unchanged. LOE amended to conform with ACC/AHA 2015 Recommendation Classification System.
602	B-NR	Recommendation reworded for clarity from 2013 AIS Guidelines. Class unchanged. LOE amended to conform with ACC/AHA 2015 Recommendation Classification System.
609	B-NR	New recommendation.
937	B-NR	New recommendation.
940	B-NR	New recommendation.
1019	B-NR	Recommendation and Class unchanged from 2013 AIS Guidelines. LOE amended to conform with ACC/AHA 2015 Recommendation Classification System.
1078	B-NR	Recommendation and Class unchanged from 2013 AIS Guidelines. LOE amended to conform with the ACC/AHA 2015 Recommendation Classification System.
1100	B-NR	Recommendation and Class unchanged from 2013 AIS Guidelines. LOE amended to conform with ACC/AHA 2015 Recommendation Classification System.
1204	B-NR	Recommendation wording modified from 2016 Rehab Guidelines to match Class IIa stratifications. Class unchanged. LOE amended to conform with ACC/AHA 2015 Recommendation Classification System.
1269	B-NR	Recommendation revised from 2016 Rehab Guidelines.
1310	B-NR	Recommendation and Class unchanged from 2016 Rehab Guidelines. LOE amended to conform with ACC/AHA 2015 Recommendation Classification System.
1322	B-NR	Recommendation and Class unchanged from 2016 Rehab Guidelines. LOE amended to conform with ACC/AHA 2015 Recommendation Classification System.
1349	B-NR	Recommendation revised from 2014 Cerebral Edema.
1440	B-NR	New recommendation.
1453	B-NR	New recommendation.
1474	B-NR	Recommendation and Class unchanged from 2013 AIS Guidelines. LOE amended to conform with ACC/AHA 2015 Recommendation Classification System.
1485	B-NR	New recommendation.
1611	B-NR	Recommendation revised from 2014 Secondary Prevention.
1616	B-NR	Recommendation revised from 2014 Secondary Prevention.
1671	B-NR	Recommendation revised from 2014 Secondary Prevention.
1697	B-NR	Recommendation reworded for clarity from 2014 Secondary Prevention. Class unchanged. LOE amended to conform with ACC/AHA 2015 Recommendation Classification System.
634	BP	IV alteplase is recommended in patients whose BP can be lowered safely (to <185/110 mm Hg) with antihypertensive agents, with the physician assessing the stability of the BP before starting IV alteplase.† (Class I; LOE B-NR)‡
8	B-R	Recommendation revised from 2013 Stroke Systems of Care. COR and LOE added.
317	B-R	Recommendation revised from 2015 IV Alteplase.
359	B-R	New recommendation.
387	B-R	Recommendation reworded for clarity from 2013 AIS Guidelines. Class unchanged.
431	B-R	Recommendation unchanged from 2013 AIS Guidelines. COR and LOE amended to
463	B-R	Recommendation revised from 2013 AIS Guidelines.
500	B-R	Recommendation revised from 2013 AIS Guidelines.
527	B-R	Recommendation reworded for clarity from 2013 AIS Guidelines. Class unchanged. LOE amended to conform with ACC/AHA 2015 Recommendation Classification System.
801	B-R	Recommendation revised from 2013 AIS Guidelines.
807	B-R	New recommendation.
823	B-R	Recommendation revised from 2015 Endovascular.
846	B-R	Recommendation reworded for clarity from 2015 Endovascular. Class unchanged. LOE revised.
862	B-R	Recommendation unchanged from 2015 Endovascular.
873	B-R	New recommendation.
890	B-R	Recommendation revised from 2015 Endovascular.
905	B-R	Recommendation revised from 2015 Endovascular.
927	B-R	Recommendation revised from 2015 Endovascular.
950	B-R	Recommendation and Class unchanged from 2015 Endovascular. LOE amended to conform with the ACC/AHA 2015 Recommendation Classification System.
988	B-R	Recommendation revised from 2013 AIS Guidelines.
996	B-R	Recommendation revised from 2013 AIS Guidelines.
1000	B-R	New recommendation.
1026	B-R	Recommendation revised from 2013 AIS Guidelines.
1051	B-R	Recommendation reworded for clarity from 2013 AIS Guidelines. Class unchanged. LOE amended to conform with ACC/AHA 2015 Recommendation Classification System.
1087	B-R	Recommendation revised from 2013 AIS Guidelines.
1117	B-R	Recommendation reworded for clarity from 2013 AIS Guidelines. COR and LOE amended to conform with ACC/AHA 2015 Recommendation Classification System.
1154	B-R	New recommendation.
1168	B-R	Recommendation revised from 2013 AIS Guidelines.
1217	B-R	New recommendation.
1232	B-R	Recommendation and Class unchanged from 2016 Rehab Guidelines. LOE amended to conform with ACC/AHA 2015 Recommendation Classification System.
1242	B-R	Recommendation revised from 2016 Rehab Guidelines.
1261	B-R	Recommendation wording modified from 2016 Rehab Guidelines to match Class III stratifications. COR and LOE
1273	B-R	Recommendation and Class unchanged from 2016 Rehab Guidelines. LOE amended to conform with ACC/AHA 2015 Recommendation Classification System.
1280	B-R	Recommendation unchanged from 2013 AIS Guidelines. COR and LOE amended to conform with ACC/AHA 2015 Recommendation Classification System.
1315	B-R	Recommendation wording modified from 2016 Rehab Guidelines to match Class III stratifications. LOE revised. Class
1382	B-R	Recommendation revised from 2014 Cerebral Edema.
1406	B-R	Recommendation and LOE revised from 2014 Cerebral Edema. COR amended to conform with ACC/AHA 2015 Recommendation Classification System.
1429	B-R	Recommendation reworded for clarity from 2013 AIS Guidelines. LOE revised. COR amended to conform with ACC/AHA 2015 Recommendation Classification System.
1488	B-R	New recommendation.
1513	B-R	New recommendation.
1519	B-R	New recommendation.
1583	B-R	Recommendation revised from 2014 Secondary Prevention.
1593	B-R	New recommendation.
1620	B-R	Recommendation revised from 2014 Secondary Prevention.
1639	B-R	Recommendation and Class unchanged from 2013 AIS Guidelines. LOE amended to conform with ACC/AHA 2015 Recommendation Classification System.
1690	B-R	New recommendation.
765	CBC, PT (INR), aPTT, fibrinogen level, and type and cross-match
109	C-EO	New recommendation.
138	C-EO	Recommendation wording modified from 2013 Stroke Systems of Care to match Class IIa stratifications. COR and LOE added to conform with ACC/AHA 2015 Recommendation Classification System.
176	C-EO	Recommendation reworded for clarity from 2015 Endovascular. Class unchanged. LOE amended to conform with ACC/AHA 2015 Recommendation Classification System.
182	C-EO	Recommendation unchanged from 2013 Stroke Systems of Care. COR and LOE added to conform with ACC/AHA 2015 Recommendation Classification System.
189	C-EO	Recommendation unchanged from 2013 Stroke Systems of Care. COR and LOE added to conform with ACC/AHA 2015 Recommendation Classification System.
194	C-EO	Recommendation revised from 2013 Stroke Systems of Care.
355	C-EO	New recommendation.
423	C-EO	Recommendation and Class unchanged from 2013 AIS Guidelines. LOE amended to
443	C-EO	New recommendation.
496	C-EO	Recommendation and Class unchanged from 2013 AIS Guidelines. LOE amended to conform with ACC/AHA 2015 Recommendation Classification System.
562	C-EO	Recommendation and Class unchanged from 2015 IV Alteplase. LOE amended to conform with ACC/AHA 2015 Recommendation Classification System.
585	C-EO	Recommendation wording modified from 2015 IV Alteplase to match Class III stratifications and reworded for clarity. Class and LOE amended to conform with ACC/AHA 2015 Recommendation Classification System.
854	C-EO	Recommendation reworded for clarity from 2015 Endovascular. Class unchanged. LOE amended to conform with ACC/AHA 2015 Recommendation Classification System.
957	C-EO	Recommendation reworded for clarity from 2015 Endovascular. Class unchanged. LOE amended to conform with the ACC/AHA 2015 Recommendation Classification System.
963	C-EO	Recommendation reworded for clarity from 2015 Endovascular. Class unchanged. LOE amended to conform with ACC/AHA 2015 Recommendation Classification System.
1109	C-EO	Recommendation and Class unchanged from 2013 AIS Guidelines. LOE amended to conform with ACC/AHA 2015 Recommendation Classification System.
1129	C-EO	New recommendation.
1141	C-EO	New recommendation.
1145	C-EO	Recommendation/table revised from 2013 AIS Guidelines.
1164	C-EO	Recommendation and Class unchanged from 2013 AIS Guidelines. LOE amended to conform with ACC/AHA 2015 Recommendation Classification System.
1220	C-EO	New recommendation.
1297	C-EO	New recommendation.
1361	C-EO	New recommendation.
1402	C-EO	New recommendation.
1444	C-EO	New recommendation.
1464	C-EO	New recommendation.
1478	C-EO	New recommendation.
1505	C-EO	Recommendation wording modified from 2014 Secondary Prevention to match Class IIa stratifications and reworded for clarity. Class unchanged. LOE amended to conform with ACC/AHA 2015 Recommendation Classification System.
1540	C-EO	Recommendation reworded for clarity from 2014 Secondary Prevention. COR and LOE amended to conform with ACC/AHA 2015 Recommendation Classification System.
1599	C-EO	Recommendation reworded for clarity from 2014 Secondary Prevention. Class unchanged. LOE amended to conform with ACC/AHA 2015 Recommendation Classification System.
1652	C-EO	Recommendation and Class unchanged from 2013 Cholesterol Guidelines. LOE amended to conform with ACC/AHA 2015 Recommendation Classification System.
1683	C-EO	Recommendation reworded for clarity from 2014 Secondary Prevention. Class unchanged. LOE amended to conform with ACC/AHA 2015 Recommendation Classification System.
1705	C-EO	Recommendation and Class unchanged from 2016 Rehab Guidelines. LOE revised.
1362	Cerebral edema can cause serious and even life-threatening complications in patients with large territorial supratentorial infarctions. Although less severe edema can be managed medically, surgical treatment may be the only effective option for very severe cases; in such instances, timely decompressive surgery has been shown to reduce mortality.247 Nevertheless, there is evidence that persistent …
471	Class IIb, LOE C-EO
763	Class IIb, LOE C-EO
776	Class IIb, LOE C-EO
388	Class unchanged. LOE amended to conform with ACC/AHA 2015 Recommendation Classification System.
147	C-LD	New recommendation.
165	C-LD	Recommendation reworded for clarity from 2015 Endovascular. Class unchanged. LOE amended to conform with ACC/AHA 2015 Recommendation Classification System.
377	C-LD	Recommendation revised from 2015 Endovascular.
427	C-LD	Recommendation and Class unchanged from 2013 AIS Guidelines. LOE amended to
509	C-LD	Recommendation and Class unchanged from 2013 AIS Guidelines. LOE amended to conform with ACC/AHA 2015 Recommendation Classification System.
512	C-LD	Recommendation and Class unchanged from 2013 AIS Guidelines. LOE amended to conform with ACC/AHA 2015 Recommendation Classification System.
911	C-LD	Recommendation and Class unchanged from 2015 Endovascular. LOE amended to conform with ACC/AHA 2015 Recommendation Classification System.
916	C-LD	Recommendation reworded for clarity from 2015 Endovascular. Class unchanged. LOE amended to conform with ACC/AHA 2015 Recommendation Classification System.
1022	C-LD	New recommendation.
1112	C-LD	Recommendation and Class unchanged from 2013 AIS Guidelines. LOE amended to conform with ACC/AHA 2015 Recommendation Classification System.
1178	C-LD	Recommendation and Class unchanged from 2013 AIS Guidelines. LOE amended to conform with ACC/AHA 2015 Recommendation Classification System.
1181	C-LD	Recommendation and Class unchanged from 2013 AIS Guidelines. LOE amended to conform with ACC/AHA 2015 Recommendation Classification System.
1190	C-LD	New recommendation.
1198	C-LD	Recommendation reworded for clarity from 2016 Rehab Guidelines. Class unchanged. LOE amended to conform with ACC/AHA 2015 Recommendation Classification System.
1209	C-LD	Recommendation reworded for clarity from 2016 Rehab Guidelines. Class unchanged. LOE amended to conform with ACC/AHA 2015 Recommendation Classification System.
1285	C-LD	Recommendation wording modified from 2013 AIS Guidelines to match Class III stratifications. COR and LOE
1289	C-LD	Recommendation and Class unchanged from 2016 Rehab Guidelines. LOE amended to conform with ACC/AHA 2015 Recommendation Classification System.
1294	C-LD	Recommendation and Class unchanged from 2016 Rehab Guidelines. LOE amended to conform with ACC/AHA 2015 Recommendation Classification System.
1325	C-LD	Recommendation and Class unchanged from 2016 Rehab Guidelines. LOE amended to conform with ACC/AHA 2015 Recommendation Classification System.
1328	C-LD	Recommendation and Class unchanged from 2016 Rehab Guidelines. LOE revised from 2016 Rehab Guidelines.
1338	C-LD	Recommendation revised from 2014 Cerebral Edema.
1354	C-LD	Recommendation and Class unchanged from 2014 Cerebral Edema. Wording revised and LOE amended to conform with ACC/AHA 2015 Recommendation Classification System.
1367	C-LD	Recommendation revised from 2013 AIS Guidelines. LOE revised.
1397	C-LD	Recommendation reworded for clarity from 2014 Cerebral Edema. Class unchanged. LOE amended to conform with ACC/AHA 2015 Recommendation Classification System.
1423	C-LD	Recommendation reworded for clarity from 2013 AIS Guidelines. Class unchanged. LOE amended to conform with ACC/AHA 2015 Recommendation Classification System.
1534	C-LD	Recommendation reworded for clarity from 2013 AIS Guidelines. Class unchanged. LOE amended to conform with ACC/AHA 2015 Recommendation Classification System.
1553	C-LD	Recommendation reworded for clarity from 2014 Secondary Prevention. Class unchanged. LOE amended to conform with ACC/AHA 2015 Recommendation Classification System.
1560	C-LD	Recommendation reworded for clarity from 2014 Secondary Prevention. Class unchanged. LOE amended to conform with ACC/AHA 2015 Recommendation Classification System.
1566	C-LD	Recommendation reworded for clarity from 2014 Secondary Prevention. COR and LOE amended to conform with ACC/AHA 2015 Recommendation Classification System.
1607	C-LD	Recommendation reworded for clarity from 2014 Secondary Prevention. Class unchanged. LOE amended to conform with ACC/AHA 2015 Recommendation Classification System.
1630	C-LD	Recommendation revised from 2014 Secondary Prevention.
475	Clevidipine 1-2 mg/h IV, titrate by doubling the dose every 2-5 min until desired BP reached; maximum 21 mg/h
483	Clevidipine 1-2 mg/h IV, titrate by doubling the dose every 2-5 min until desired BP reached; maximum 21 mg/h
445	Clinically important benefits or harms could not be excluded. There are no data to guide volume and duration of parenteral fluid delivery.125 No studies have compared different isotonic fluids.	See Table XXVIII in online Data Supplement 1.
736	Clinicians should also be informed of the indications and contraindications from local regulatory agencies (for current information from the US Food and Drug Administration refer to http://www.accessdata.fda.gov/drugsatfda_docs/label/2015/103172s5203lbl.pdf).
1243	CLOTS (Clots in Legs or stockings After Stroke) 3 was a multicenter trial enrolling 2867 patients in 94 centers in the United Kingdom and comparing the use of IPC with routine care to no IPC with routine care in immobile stroke patients for venous thromboembolism prophylaxis. Eligible patients were enrolled within 3 days of the acute stroke and could not mobilize to the toilet without the help of…
710	CMBs	In otherwise eligible patients who have previously had a small number (1-10) of CMBs demonstrated on MRI, administration of IV alteplase is reasonable. (Class IIa; Level B-NR)?
658	Coagulopathy	The safety and efficacy of IV alteplase for acute stroke patients with platelets <100 000/mm3, INR >1.7, aPTT >40 s, or PT >15 s are unknown, and IV alteplase should not be administered.† (Class III: Harm; LOE C-EO)‡§
692	Coagulopathy	The safety and efficacy of IV alteplase for acute stroke patients with a clinical history of potential bleeding diathesis or coagulopathy are unknown. IV alteplase may be considered on a case-by-case basis.† (Class IIb; LOE C-EO)‡
424	conform with ACC/AHA 2015 Recommendation Classification System.
428	conform with ACC/AHA 2015 Recommendation Classification System.
432	conform with ACC/AHA 2015 Recommendation Classification System.
928	Conscious sedation (CS) was widely used in the recent endovascular trials (90.9% of ESCAPE, 63% of SWIFT PRIME) with no clear positive or negative impact on outcome. In MR CLEAN, post hoc analysis showed a 51% (95% CI, 31-86) decrease in treatment effect of general anesthesia (GA) compared with CS.180 In THRACE, 51 of 67 patients receiving GA and 43 of 69 patients receiving CS achieved TICI 2b/3 …
1390	consciousness attributed to brain swelling as selection criteria.
640	Contraindications (Class III)
767	Cryoprecipitate (includes factor VIII): 10 U infused over 10-30 min (onset in 1 h, peaks in 12 h); administer additional dose for fibrinogen level of <200 mg/dL
636	CT	IV alteplase administration is recommended in the setting of early ischemic changes on NCCT of mild to moderate extent (other than frank hypodensity).† (Class I; LOE A)
643	CT	IV alteplase should not be administered to a patient whose CT reveals an acute intracranial hemorrhage.† (Class III: Harm; LOE C-EO)‡§
1489	Current evidence on cost-effectiveness is insufficient to justify routine use of echocardiography in stroke patients. Those patients with known or newly discovered atrial fibrillation by ECG will benefit from oral anticoagulation regardless of echocardiographic findings. The risk of recurrent stroke associated with most echocardiographic lesions and the efficacy of treatment in reducing that risk…
487	Data derived from Jauch et al.1
228	Data indicate continuous quality improvement efforts along the stroke spectrum of care, from initial patient identification to EMS activation, ED evaluation, stroke team activation, and poststroke care, can be useful in improving outcomes.35,38,57 Stroke outcome measures are strongly influenced by baseline stroke severity as measured by the National Institutes of Health Stroke Scale (NIHSS).58-61…	See Tables VIII, IX, and XIV in online Data Supplement 1.
96	Data support the development of stroke centers to improve patient care and outcomes.33 Differences in stroke quality of care are associated with differences in certifying organization. Between 2010 and 2012, an analysis of 477 297 AIS admissions from 977 certified primary stroke centers (73.8% TJC, 3.7% Det Norske Veritas, 1.2% Healthcare Facilities Accreditation Program, and 21.3% state based) p…	See Table VI in online Data Supplement 1.
1667	days of the index event rather than delay treatment if there are no contraindications to early revascularization.
755	Delay placement of nasogastric tubes, indwelling bladder catheters, or intra-arterial pressure catheters if the patient can be safely managed without them.
630	Diabetes mellitus Prior stroke Severity
1445	Diagnostic testing is cost-effective when it leads to a change in treatment that improves outcomes. NCCT scanning of all patients with acute stroke has been shown to be cost-effective primarily because of the detection of acute ICH and the avoidance of antithrombotic treatment in these patients.70 In many patients, the diagnosis of ischemic stroke can be made accurately on the basis of the clinic…
307	Diagnostic testing is most cost-effective when it leads to a change in treatment that improves outcomes, not just a change in treatment. Although diffusion-weighted magnetic resonance imaging (DW-MRI) is more sensitive than CT for detecting AIS,66,67 routine use in all patients with AIS is not cost-effective.68,69 NCCT scanning of all patients with acute stroke has been shown to be cost-effective…
1193	disability (52.4% versus 18.0%), and to be discharged to a long-term care institution (14.0% versus 4.3%). Early dysphagia screening is reasonable to identify patients at higher risk for adverse outcomes.	See Tables LI and LII in online Data Supplement 1.
781	Discontinue IV alteplase infusion and hold ACEIs
694	Dural puncture	IV alteplase may be considered for patients who present with AIS, even in instances when they may have undergone a lumbar dural puncture in the preceding 7 d.† (Class IIb; LOE C-EO)‡
1191	Dysphagia, a common (37%-78%) complication of acute stroke, is a risk factor for aspiration pneumonia and is associated with higher mortality and worse patient outcomes. The evidence review committee completed a systematic review to determine whether dysphagia screening, compared with no screening or usual care, decreased outcomes of pneumonia, death, or dependency.4,231-233 There were insufficie…
154	e10	Stroke	2018-03-01
245	e12	Stroke	2018-03-01
327	e14	Stroke	2018-03-01
403	e16	Stroke	2018-03-01
489	e18	Stroke	2018-03-01
567	e20	Stroke	2018-03-01
651	e22	Stroke	2018-03-01
713	e24	Stroke	2018-03-01
794	e26	Stroke	2018-03-01
864	e28	Stroke	2018-03-01
931	e30	Stroke	2018-03-01
1013	e32	Stroke	2018-03-01
1102	e34	Stroke	2018-03-01
1183	e36	Stroke	2018-03-01
1251	e38	Stroke	2018-03-01
1341	e40	Stroke	2018-03-01
1432	e42	Stroke	2018-03-01
1492	e44	Stroke	2018-03-01
1587	e46	Stroke	2018-03-01
1661	e48	Stroke	2018-03-01
82	e8	Stroke	2018-03-01
689	Early improvement	IV alteplase treatment is reasonable for patients who present with moderate to severe ischemic stroke and demonstrate early improvement but remain moderately impaired and potentially disabled in the judgment of the examiner.† (Class IIa; LOE A)
9	Early stroke symptom recognition is essential for seeking timely care. Unfortunately, knowledge of stroke warning signs and risk factors in the United States remains poor. Blacks and Hispanics particularly have lower stroke awareness than the general population and are at increased risk of prehospital delays in seeking care.17 These factors may contribute to the disparities in stroke outcomes. Av…	See Tables I and II in online Data Supplement 1.
779	Edema involving larynx, palate, floor of mouth, or oropharynx with rapid progression (within 30 min) poses higher risk of requiring intubation.
13	Emergency medical services (EMS) use by stroke patients has been independently associated with earlier emergency department (ED) arrival (onset-to-door time ?3 hours; adjusted odds ratio [OR], 2.00; 95% confidence interval [CI], 1.93-2.08), quicker ED evaluation (more patients with door-to-imaging time ?25 minutes; OR, 1.89; 95% CI, 1.78-2.00), more rapid treatment (more patients with door-to-nee…
766	Emergent nonenhanced head CT
778	Endotracheal intubation may not be necessary if edema is limited to anterior tongue and lips.
639	End-stage renal disease	In patients with end-stage renal disease on hemodialysis and normal aPTT, IV alteplase is recommended.† (Class I; LOE C-LD)‡ However, those with elevated aPTT may have elevated risk for hemorrhagic complications.
849	excellent functional outcomes (mRS score 0-1; OR, 2.2; 95% CI, 1.0-4.7).175 Therefore, the recommendation for mechanical thrombectomy for M2/M3 occlusions does not change substantively from the 2015 AHA/American Stroke Association focused update.	See Tables XXIII and XLI in online Data Supplement 1.
675	Extended 3- to 4.5-h window	For patients >80 y of age presenting in the 3- to 4.5-h window, IV alteplase is safe and can be as effective as in younger patients.† (Class IIa; LOE B-NR)‡
717	Extra-axial intracranial neoplasms	IV alteplase treatment is probably recommended for patients with AIS who harbor an extra-axial intracranial neoplasm.† (Class IIa; LOE C-EO)‡
704	Extracranial cervical dissections	IV alteplase in AIS known or suspected to be associated with extracranial cervical arterial dissection is reasonably safe within 4.5 h and probably recommended.† (Class IIa; LOE C-LD)‡
1224	fatality, death, or dependency, but percutaneous endoscopic gastrostomy is associated with fewer treatment failures (P=0.007), less gastrointestinal bleeding (P=0.007), and higher food delivery (P<.00001).	See Table LIII in online Data Supplement 1.
1030	followed by infusion of either 1 (low dose) or 3 (high dose) ?g/kg per minute for 48 hours. Rates of sICH were similar among the control, low-dose, and high-dose arms: 3 of 29 (10%), 4 of 30 (13%), and 2 of 31 (7%), respectively.206	See Table XLVII in online Data Supplement 1.
1490	follow-up, 1 showed no benefit of closure over antithrombotic therapy alone over a 2-year period of 12 strokes (2.9%) versus 13 strokes (3.1%; P=0.79),304 and the other showed a reduction in all stroke versus antiplatelet therapy alone over a mean of 5.3 years of 0 versus 14 (P< 0.001) with rates at 5 years of 0% and 5%. There was, however, no change in disabling stroke, 0 versus 1 (P=0.63), over…	See Tables LXIX and LXX in online Data Supplement 1.
737	For a detailed discussion of this topic and evidence supporting these recommendations, refer to the American Heart Association (AHA) scientific statement on the rationale for inclusion and exclusion criteria for IV alteplase in AIS.15
1515	for identifying patients who would be candidates for outpatient proprotein convertase subtilisin/kexin type 9 inhibitor treatment to reduce the risk of subsequent cardiovascular death, MI, or stroke.
242	Formal stroke scores or scales such as the NIHSS (Table 4) may be performed rapidly, have demonstrated utility, and may be administered by a broad spectrum of healthcare providers with accuracy and reliability.63,64 Use
1011	Further support for this unchanged recommendation from the 2013 AIS Guidelines is provided by 2 updated meta-analyses that confirm the lack of benefit of urgent anticoagulation.197,198 An additional study, not included in these meta-analyses, investigated the efficacy of LMWH compared with aspirin in preventing early neurological deterioration in an unblinded RCT. Although there was a statistical…	See Table XLV in online Data Supplement 1.
698	GI and genitourinary bleeding	Reported literature details a low bleeding risk with IV alteplase administration in the setting of past GI/genitourinary bleeding.
657	GI malignancy or GI bleed within 21 d	Patients with a structural GI malignancy or recent bleeding event within 21 d of their stroke event should be considered high risk, and IV alteplase administration is potentially harmful.† (Class III: Harm; LOE C-EO)‡§
667	Glycoprotein IIb/IIIa receptor inhibitors	Antiplatelet agents that inhibit the glycoprotein IIb/IIIa receptor should not be administered concurrently with IV alteplase outside a clinical trial.† (Class III: Harm; LOE B-R)‡§
769	Hematology and neurosurgery consultations
979	hemorrhage with early initiation of antiplatelet or anticoagulant therapy (<24 hours) after IV alteplase or EVT compared with initiation >24 hours. However, this study may have been subject to selection bias, and the timing of initiation
1455	highest early after the initial event.268-272 Although there is evidence that early or emergency revascularization via either CEA or carotid angioplasty and stenting may be safe in selected cases,273-275 there are no high-quality prospective data supporting early versus late carotid revascularization in all cases.276 In cases of nondisabling stroke, a meta-analysis by De Rango et al269 demonstrat…
655	History of intracranial hemorrhage	IV alteplase administration in patients who have a history of intracranial hemorrhage is potentially harmful.† (Class III: Harm; LOE C-EO)‡§
1456	hours after the initial event and no difference in risks when treated between 0 and 7 days and 0 and 15 days. Revascularization between 48 hours and 7 days after initial stroke is supported by the data in cases of
893	hours, 1.98 (95% CI, 1.30-3.00), ARD, 30.2%; cOR at 8 hours, 1.57 (95% CI, 0.86-2.88), and ARD, 15.7%,
1403	Hyperventilation is a very effective treatment to rapidly improve brain swelling, but it works by inducing cerebral vasoconstriction, which can worsen ischemia if the hypocapnia is sustained or profound.256 Thus, hyperventilation should be induced rapidly but should be used as briefly as possible and avoid excessive hypocapnia (<30 mm Hg).
501	Hypothermia is a promising neuroprotective strategy, but its benefit in patients with AIS has not been proven. Most studies suggest that induction of hypothermia is associated with an increase in the risk of infection, including pneumonia.135-138 Therapeutic hypothermia should be undertaken only in the context of a clinical trial.	See Tables XXXII and XXXIII in online Data Supplement 1.
1169	Hypothermia is a promising neuroprotective strategy, but its benefit in patients with AIS has not been proven. Most studies suggest that induction of hypothermia is associated with an increase in the risk of infection, including pneumonia.135-138 Therapeutic hypothermia should be undertaken only in the context of a clinical trial.	See Tables XXXII and XXXIII in online Data Supplement 1.
6	I
11	I
18	I
28	I
33	I
44	I
57	I
65	I
71	I
91	I
101	I
104	I
112	I
115	I
125	I
129	I
172	I
180	I
186	I
205	I
216	I
226	I
237	I
305	I
310	I
340	I
370	I
385	I
392	I
398	I
422	I
426	I
442	I
455	I
495	I
511	I
518	I
525	I
561	I
590	I
599	I
613	I
817	I
834	I
869	I
881	I
888	I
949	I
954	I
973	I
1096	I
1099	I
1108	I
1111	I
1127	I
1163	I
1180	I
1216	I
1241	I
1268	I
1272	I
1288	I
1292	I
1306	I
1309	I
1320	I
1324	I
1336	I
1347	I
1358	I
1365	I
1420	I
1452	I
1473	I
1531	I
1577	I
1597	I
1641	I
1645	I
1655	I
1680	I
1704	I
787	Icatibant, a selective bradykinin B2 receptor antagonist, 3 mL (30 mg) subcutaneously in abdominal area; additional injection of 30 mg may be administered at intervals of 6 h not to exceed total of 3 injections in 24 h; and plasma-derived C1 esterase inhibitor (20 IU/kg) has been successfully used in hereditary angioedema and ACEI-related angioedema
477	If BP is not maintained ?185/110 mm Hg, do not administer alteplase
484	If BP not controlled or diastolic BP >140 mm Hg, consider IV sodium nitroprusside
480	If systolic BP >180-230 mm Hg or diastolic BP >105-120 mm Hg:
752	If the patient develops severe headache, acute hypertension, nausea, or vomiting or has a worsening neurological examination, discontinue the infusion (if IV alteplase is being administered) and obtain emergency head CT scan.
785	If there is further increase in angioedema, administer epinephrine (0.1%)
136	IIa
223	IIa
348	IIa
353	IIa
462	IIa
507	IIa
541	IIa
564	IIa
872	IIa
909	IIa
925	IIa
936	IIa
999	IIa
1144	IIa
1153	IIa
1176	IIa
1189	IIa
1196	IIa
1202	IIa
1219	IIa
1231	IIa
1296	IIa
1370	IIa
1391	IIa
1395	IIa
1401	IIa
1501	IIa
1610	IIa
1638	IIa
1669	IIa
1695	IIa
77	IIb
108	IIb
142	IIb
146	IIb
150	IIb
162	IIb
192	IIb
376	IIb
410	IIb
499	IIb
536	IIb
545	IIb
607	IIb
805	IIb
844	IIb
852	IIb
859	IIb
904	IIb
914	IIb
939	IIb
961	IIb
1018	IIb
1021	IIb
1025	IIb
1049	IIb
1076	IIb
1139	IIb
1167	IIb
1207	IIb
1246	IIb
1327	IIb
1353	IIb
1379	IIb
1443	IIb
1463	IIb
1477	IIb
1487	IIb
1517	IIb
1550	IIb
1558	IIb
1582	IIb
1604	IIb
1615	IIb
1619	IIb
1629	IIb
1650	IIb
1689	IIb
555	III: Harm
582	III: Harm
822	III: Harm
994	III: Harm
1259	III: Harm
1283	III: Harm
1313	III: Harm
1410	III: Harm
315	III: No Benefit
322	III: No Benefit
332	III: No Benefit
358	III: No Benefit
430	III: No Benefit
574	III: No Benefit
800	III: No Benefit
987	III: No Benefit
1009	III: No Benefit
1039	III: No Benefit
1045	III: No Benefit
1062	III: No Benefit
1086	III: No Benefit
1115	III: No Benefit
1133	III: No Benefit
1279	III: No Benefit
1405	III: No Benefit
1427	III: No Benefit
1439	III: No Benefit
1459	III: No Benefit
1484	III: No Benefit
1512	III: No Benefit
1538	III: No Benefit
1564	III: No Benefit
1592	III: No Benefit
734	Illicit drug use	Treating clinicians should be aware that illicit drug use may be a contributing factor to incident stroke. IV alteplase is reasonable in instances of illicit drug use-associated AIS in patients with no other exclusions.† (Class IIa; LOE C-LD)‡
632	Imaging	IV alteplase treatment in the 3- to 4.5-h time window is recommended for those patients ?80 y of age, without a history of both diabetes mellitus and prior stroke, NIHSS score ?25, not taking any OACs, and without imaging evidence of ischemic injury involving more than one third of the MCA territory.† (Class I; LOE B-R)‡
35	In 1 study, the positive predictive value for a hospital discharge diagnosis of stroke/transient ischemic attack (TIA) among 900 cases for which EMS dispatch suspected stroke was 51% (95% CI, 47-54), and the positive predictive value for ambulance personnel impression of stroke was 58% (95% CI, 52-64).21 In another study of 21 760 dispatches for stroke, the positive predictive value of the dispat…	See Table III in online Data Supplement 1.
110	In a cohort of 888 GWTG-Stroke hospitals surveyed between June 2014 and April 2015, 16901 patients with ischemic stroke were treated with IV alteplase within 4.5 hours of symptom onset. The patient-level median DTN time was 56 minutes (interquartile range, 42-75 minutes), with 30.4% treated within 45 minutes after hospital arrival.36 This recommendation mirrors Target: Stroke phase II objectives.…	See Table VII in online Data Supplement 1.
841	in an elderly patient, consideration of comorbidities and risks should factor into the decision making for mechanical thrombectomy.	See Tables XXIII and XLI in online Data Supplement 1.
1480	In CRYSTAL AF (Study of Continuous Cardiac Monitoring to Assess Atrial Fibrillation After Cryptogenic Stroke), at 36 months, atrial fibrillation was detected in 30% of 221 patients with implantable cardiac monitors and in 3% of 220 control subjects (P<0.001), but the occurrence of TIA or ischemic stroke was 9% in the implantable cardiac monitor group and 11% in the control group (P=0.64).291,292 …
538	In ECASS III, there was no significant interaction of benefit (mRS score 0-1 at 90 days) or safety (sICH or death) with stroke severity when patients were categorized by baseline NIHSS score of 0 to 9, 10 to 19, and >20.144 Patients with a minor neurological deficit were excluded. Only 128 patients with an NIHSS score of 0 to 5 were included,
221	In GWTG-Stroke hospitals, a multidisciplinary quality improvement committee, as 1 part of a quality improvement process, was associated with improved timeliness of IV alteplase administration after AIS, lower in-hospital mortality and intracranial hemorrhage rates, and an increase in the percentage of patients discharged home.35,57 Identification of stroke treatment barriers with targeted interve…	See Tables VIII and IX in online Data Supplement 1.
106	In GWTG-Stroke hospitals, median DTN time for alteplase administration decreased from 77 minutes (interquartile range, 60-98 minutes) during the 2003 to 2009 preintervention period to 67 minutes (interquartile range, 51-87 minutes) during the 2010 to 2013 postintervention period (P<0.001). The percentage of alteplase-treated patients having DTN times of ?60 minutes increased from 26.5% (95% CI, 2…	See Table VII in online Data Supplement 1.
207	In GWTG-Stroke hospitals, participation in a stroke data repository as 1 part of a quality improvement process was associated with improved timeliness of IV alteplase administration after AIS, lower in-hospital mortality and intracranial hemorrhage rates, and an increase in the percentage of patients discharged home.35,57	See Table XIV in online Data Supplement 1.
826	in mortality (OR, 1.12; 95% CI, 0.93-1.34; ARD, 1.5%; 95% CI, ?0.9 to 4.2).32 These data do not directly address the question of whether patients should be observed after IV alteplase to assess for clinical response before pursuing mechanical thrombectomy. However, one can infer that because disability outcomes at 90 days were directly associated with time from symptom onset to arterial puncture,…	See Tables XXIII and XLI in online Data Supplement 1.
1594	In patients taking aspirin at the time of baseline stroke in WARSS (Warfarin Aspirin Recurrent Stroke Study; n=181), there was no difference in recurrence of stroke between those randomized to remain on aspirin and those who switched to warfarin (RR, 0.9; 95% CI, 0.5-1.5; P=0.63).319,320 In addition, post hoc analysis from the WASID trial found no difference in the primary outcome of ischemic str…	See Table LXXVI in online Data Supplement 1.
1584	In patients with a noncardioembolic ischemic stroke, the therapeutic benefit of aspirin is similar across a wide range of doses, but the hemorrhagic risk increases with higher doses. In patients taking aspirin at the time of the incident stroke, the benefit of switching to an alternative antiplatelet agent or combination therapy is not well established. The SPS3 (Secondary Prevention of Small Sub…
325	in patients with baseline CMBs (OR, 2.18; 95% CI, 1.12-4.22; OR, 2.36; 95% CI, 1.21-4.61).85,86 However, sICH in patients with baseline CMBs is not more common (6.1%, 6.5%)85,86 than in the NINDS rtPA trial (6.4%).87 One meta-analysis reported that the sICH rate was 40% in patients with >10 CMBs, but this was based on only 6 events in 15 patients, and patients with >10 CMBs constituted only 0.8% …	See Table XIX in online Data Supplement 1.
1479	In patients with TIA or ischemic stroke and atrial fibrillation detected by ECG at the time or within the preceding 24 months, oral anticoagulation begun within 3 months is superior to aspirin for the prevention of vascular death, stroke, MI, and systemic embolism (HR, 0.60; 95% CI, 0.41-0.87).287 With prolonged cardiac monitoring by a variety of techniques, atrial fibrillation is newly detected …
824	In pooled patient-level data from 5 trials (HERMES [Highly Effective Reperfusion Evaluated in Multiple Endovascular Stroke Trials], which included the 5 trials MR CLEAN, ESCAPE, REVASCAT, SWIFT PRIME, and EXTEND-IA), the odds of better disability outcomes at 90 days (mRS scale distribution) with the mechanical thrombectomy group declined with longer time from symptom onset to expected arterial pu…
848	In pooled patient-level data from 5 trials (HERMES, which included the 5 trials MR CLEAN, ESCAPE, REVASCAT, SWIFT PRIME, and EXTEND-IA), the direction of treatment effect for mechanical thrombectomy over standard care was favorable in M2 occlusions, but the adjusted common OR was not significant (1.28; 95% CI, 0.51-3.21).172 In patient-level data pooled from trials in which the Solitaire was the …
891	In pooled patient-level data from 5 trials (HERMES, which included the 5 trials MR CLEAN, ESCAPE, REVASCAT, SWIFT PRIME, and EXTEND-IA), the odds of better disability outcomes at 90 days (mRS scale distribution)
1481	in Stroke-Evaluation of Enhanced and Prolonged Holter Monitoring), atrial fibrillation was detected in 14% of
1249	in symptomatic pulmonary embolisms (OR, 0.69; 95% CI, 0.49-0.98) and in DVTs, most of which were asymptomatic (OR, 0.21; 95% CI, 0.15-0.29). There were statistically significant increases in symptomatic intracranial hemorrhage (OR, 1.68; 95% CI, 1.11-2.55) and symptomatic extracranial hemorrhages (OR, 1.65; 95% CI, 1.0-2.75). There may be a subgroup of patients in whom the benefits of reducing th…	See Table LVI in online Data Supplement 1.
49	In the Get With The Guidelines (GWTG) registry, EMS personnel provided prearrival notification to the destination ED for 67% of transported stroke patients. EMS prenotification was associated with increased likelihood of alteplase treatment within 3 hours (82.8% versus 79.2%), shorter door-to-imaging times (26 versus 31 minutes), shorter DTN times (78 versus 80 minutes), and shorter symptom onset…	See Table I in online Data Supplement 1.
1235	In this experimental design, the efficacy of the standardized oral hygiene portion in the intervention group could not be separated from the standardized dysphagia screening and diet. Furthermore, because of the historic nature of the control group, it is possible that other changes in care that could have occurred between the historical control subjects and the intervention group might have affe…	See Tables LIV and LV in online Data Supplement 1.
754	Increase the frequency of BP measurements if SBP is >180 mm Hg or if DBP is >105 mm Hg; administer antihypertensive medications to maintain BP at or below these levels (Table 5).
622	Indications (Class I)
669	Infective endocarditis	For patients with AIS and symptoms consistent with infective endocarditis, treatment with IV alteplase should not be administered because of the increased risk of intracranial hemorrhage.† (Class III: Harm; LOE C-LD)‡§
750	Infuse 0.9 mg/kg (maximum dose 90 mg) over 60 min, with 10% of the dose given as a bolus over 1 min.
918	Intra-arterial lytic therapy played a limited role in the recent endovascular trials but was used as rescue therapy, not initial treatment. In MR CLEAN, the EVT method was at the discretion of operator, with 40 of 233 treated with alternative stent retrievers to Trevo and Solitaire or intra-arterial alteplase. Details are not available, but no
673	Intra-axial intracranial neoplasm	IV alteplase treatment for patients with AIS who harbor an intra-axial intracranial neoplasm is potentially harmful.† (Class III: Harm; LOE C-EO)‡§
705	Intracranial arterial dissection	IV alteplase usefulness and hemorrhagic risk in AIS known or suspected to be associated with intracranial arterial dissection remain unknown, uncertain, and not well established.† (Class IIb; LOE C-LD)‡
1465	Intracranial atherosclerosis is associated with a high risk of recurrent stroke, often in the same arterial distribution.278,279 There is no RCT evidence that patients with AIS and symptomatic intracranial stenosis should be treated differently from other patients with ischemic stroke of presumed atherosclerotic cause. In the WASID RCT (Warfarin-Aspirin Symptomatic Intracranial Disease), warfarin…	See Tables LXIV and LXV in online Data Supplement 1.
708	Intracranial vascular malformations	For patients presenting with AIS who are known to harbor an unruptured and untreated intracranial vascular malformation the usefulness and risks of administration of IV alteplase are not well established.† (Class IIb; LOE C-LD)‡
649	Intracranial/intraspinal surgery within 3 mo	For patients with AIS and a history of intracranial/spinal surgery within the prior 3 mo, IV alteplase is potentially harmful.† (Class III: Harm; LOE C-EO)‡§
605	is known to provide substantial benefit or withholding such treatment is known to cause substantial risk.
645	Ischemic stroke within 3 mo	Use of IV alteplase in patients presenting with AIS who have had a prior ischemic stroke within 3 mo may be harmful.† (Class III: Harm; LOE B-NR)‡§
808	IV tenecteplase has been compared to IV alteplase up to 6 hours after stroke onset in 3 phase II and 1 phase III superiority trials; tenecteplase appears to be similarly safe, but it is unclear whether it is as effective as or more effective than alteplase.89,91,169,170 In the largest trial of 1100 subjects, tenecteplase at a dose of 0.4 mg/kg failed to demonstrate superiority and had a safety an…	See Table XXXIX in online Data Supplement 1.
356	Knowledge of vessel anatomy and presence of extracranial vessel dissections, stenoses, and occlusions may assist in planning endovascular procedures or identifying patients ineligible for treatment because of vessel tortuosity or inability to access the intracranial vasculature.
481	Labetalol 10 mg IV followed by continuous IV infusion 2-8 mg/min; or
473	Labetalol 10-20 mg IV over 1-2 min, may repeat 1 time; or
876	last seen well for mechanical thrombectomy. This trial showed a benefit in functional outcome at 90 days in the treated group (mRS score 0-2, 44.6% versus 16.7%; RR, 2.67; 95% CI, 1.60-4.48; P<0.0001).109 Benefit was independently demonstrated for the subgroup of patients who met DAWN eligibility criteria and for the subgroup who did not. DAWN and DEFUSE 3 are the only RCTs showing benefit of mec…
197	level because of a high hospital cost-reimbursement ratio. Diagnosis-related group 559 favorably altered the cost-reimbursement ratio for stroke care. In a single-hospital study, this ratio decreased from 1.41 (95% CI, 0.98-2.28) before diagnosis-related group 559 to 0.82 (95% CI, 0.66-0.97) after diagnosis-related group 559. The subsequent years corresponded to a period of rapid growth in the nu…
978	Limited data exist on the use of alternative antiplatelet agents in the treatment of AIS. However, in patients with a contraindication to aspirin, administering alternative antiplatelet agents may be reasonable. A retrospective analysis of consecutive ischemic stroke patients admitted to a single center in Seoul, South Korea, found no increased risk of
1032	Limited data exist on the use of factor Xa inhibitors (eg, rivaroxaban, apixaban, edoxaban) in the acute treatment of patients with ischemic stroke.207 Several prospective observational studies and early-phase trials are ongoing (NCT02279940, NCT02042534, NCT02283294).	See Table LXXVII in online Data Supplement 1.
1234	Limited studies suggest that intensive oral hygiene protocols might reduce the risk of aspiration pneumonia. In patients with acute stroke, Sørensen et al237 showed that intervention with standardized dysphagia screening and diet and standardized oral hygiene with antibacterial mouth rinse with chlorhexidine reduced pneumonia (7% versus 28%) compared with a historical control group in which patie…
662	LMWH	IV alteplase should not be administered to patients who have received a treatment dose of LMWH within the previous 24 h.† (Class III: Harm; LOE B-NR)?
777	Maintain airway
465	management approaches in this setting are not available. Because the vast majority of patients enrolled in these RCTs had preprocedural BP managed below 185/110 mm Hg, it is reasonable to use this level as a guideline.	See Table XXIII in online Data Supplement 1.
478	Management of BP during and after alteplase or other acute reperfusion therapy to maintain BP ?180/105 mm Hg:
1462	may be reasonable, although the effect on outcomes is uncertain.
753	Measure BP and perform neurological assessments every 15 min during and after IV alteplase infusion for 2 h, then every 30 min for 6 h, then hourly until 24 h after IV alteplase treatment.
885	Mechanical thrombectomy aims to achieve reperfusion, not simply recanalization. A variety of reperfusion scores exist, but the mTICI score is the current assessment tool of choice, with proven value in predicting clinical outcomes.176,177 All recent endovascular trials used the mTICI 2b/3 threshold for adequate reperfusion, with high rates achieved. In HERMES, 402 of 570 patients (71%) were succe…
196	mechanical thrombectomy era data demonstrate that, in the United States, cost savings of approximately US $30 million would be realized if the proportion of all ischemic stroke patients receiving thrombolysis was increased to 8%. This excludes any gain from increased quality-adjusted life-years gained, a source of tremendous additional economic and patient value. Before the implementation of Cent…
1352	members that the outcome after cerebellar infarct can be good after sub-occipital craniectomy.
701	Menstruation	IV alteplase is probably indicated in women who are menstruating who present with AIS and do not have a history of menorrhagia. However, women should be warned that alteplase treatment could increase the degree of menstrual flow.† (Class IIa; LOE C-EO)
21	minutes).20 On-scene time (median, 15 minutes) was the largest component of this time, and longer times were noted for patients 65 to 74 years of age, whites, and women and in nonurban areas. Dispatch designation of stroke was associated with minimally faster response times (36.0 versus 36.7 minutes; P<0.01). Notably, only 52% of cases were identified by dispatch as stroke.	See Table I in online Data Supplement 1.
1400	mm Hg) is a reasonable treatment for patients with acute severe neurological decline from brain swelling as a bridge to more definitive therapy.
479	Monitor BP every 15 min for 2 h from the start of alteplase therapy, then every 30 min for 6 h, and then every hour for 16 h
548	MRI with hemosiderin-sensitive sequences has shown that clinically silent CMBs occur in approximately one fourth of patients who have received IV alteplase. No RCTs of IV alteplase in AIS with baseline MRI to identify CMBs have been conducted, so no determination of the effect of baseline CMB on the treatment effect of alteplase with CMB is available. Two meta-analyses of the association of basel…
117	Multicomponent quality improvement programs to improve stroke care have demonstrated utility in safely increasing alteplase use in the community hospital setting. The US cluster-randomized INSTINCT trial (Increasing Stroke Treatment Through Interventional Change Tactics) demonstrated increased rates of alteplase use among all stroke patients. In the intervention group hospitals, alteplase use inc…	See Tables VIII and IX in online Data Supplement 1.
1136	Multiple RCTs and meta-analyses of these trials216-230 have consistently shown that initiating or reinitiating antihypertensive therapy within the first 48 to 72 hours after an AIS is safe but this strategy is not associated with improved mortality or functional outcomes. However, none of these trials were designed to study BP reduction within the first 6 hours after stroke, and all excluded pati…	See Table L in online Data Supplement 1.
195	Multiple studies evaluating fibrinolytic therapy and mechanical thrombectomy, alone or in combination, have demonstrated substantial cost-effectiveness of acute stroke treatment across multiple countries. Pre-
1037	New, Revised, or Unchanged
1072	New, Revised, or Unchanged
474	Nicardipine 5 mg/h IV, titrate up by 2.5 mg/h every 5-15 min, maximum 15 mg/h; when desired BP reached, adjust to maintain proper BP limits; or
482	Nicardipine 5 mg/h IV, titrate up to desired effect by 2.5 mg/h every 5-15 min, maximum 15 mg/h; or
324	No RCTs of IV alteplase in AIS with baseline MRI to identify CMBs have been conducted, so no determination of the effect of baseline CMB on the treatment effect of alteplase with CMB is available. Two meta-analyses of the association of baseline CMBs on the risk of sICH after IV alteplase have shown that sICH is more common
1457	nondisabling stroke (mRS score 0-2).277 Imaging within 24 hours of admission is feasible and recommended to facilitate CEA/carotid angioplasty and stenting in eligible patients in the 48- to 72-hour window.	See Table LXIII in online Data Supplement 1.
1617	Numerous observational studies suggest that antithrombotics can be safely initiated or continued in patients with AIS and hemorrhagic conversion. Individual assessment of the clinical indication, benefits, and associated risks is warranted.322,323	See Table LXXVII in online Data Supplement 1.
1569	Numerous studies have established an association between OSA and stroke. OSA is highly prevalent among ischemic stroke patients and has been associated with considerable morbidity, including increased risk of cardiovascular and cerebrovascular events, worse prognosis, and higher mortality. Continuous positive airway pressure remains the most effective medical therapy for OSA.310-314 However, seco…
631	OACs
756	Obtain a follow-up CT or MRI scan at 24 h after IV alteplase before starting anticoagulants or antiplatelet agents.
243	of a standardized scale quantifies the degree of neurological deficit, facilitates communication, helps identify patients for thrombolytic or mechanical intervention, allows objective measurement of changing clinical status, and identifies those at higher risk for complications such as intracerebral hemorrhage (ICH).59-61,65	See Table III in online Data Supplement 1.
980	of antiplatelet therapy or anticoagulation should be made on an individual level, balancing risk versus benefit. The recommendation was modified from the previous guideline to remove the specific dosing recommendation, "initial dose is 325 mg," because previous clinical trials supporting its use for AIS included doses of 160 to 300 mg.	See Table XXXVIII in online Data Supplement 1.
1522	of blood cholesterol. For patients with ischemic stroke that is presumed to be the result of nonatherosclerotic disease such as arterial dissection, measurement of blood cholesterol may be of value because the primary prevention guidelines are based on LDL-C levels.7 It is of note that the 2012 Canadian Cardiovascular
839	of Solitaire Stent Thrombectomy-Individual Patient Data Meta-Analysis of Randomized Trials]: SWIFT PRIME, ESCAPE, EXTEND-IA, REVASCAT) showed that mechanical thrombectomy had a favorable effect over standard care in patients ?80 years old (3.46; 95% CI, 1.58-7.60).173 In a meta-analysis of 5 RCTs (MR CLEAN, ESCAPE, EXTEND-IA, SWIFT PRIME, REVASCAT), there was favorable effect with mechanical thro…
464	Of the 6 RCTs that each independently demonstrated clinical benefit of mechanical thrombectomy with stent retrievers when performed <6 hours from stroke onset, 5 (REVASCAT, SWIFT PRIME, EXTEND-IA,THRACE, and MR CLEAN102-104,106,107) had eligibility exclusions for BP >185/110 mm Hg, The sixth, ESCAPE,105 had no BP eligibility exclusion. DAWN also used an exclusion for BP >185/110 mm Hg.108 RCT dat…
360	Of the 6 RCTs that independently demonstrated clinical benefit of mechanical thrombectomy with stent retrievers when performed <6 hours from stroke onset, 4 trials (REVASCAT [Randomized Trial of Revascularization With Solitaire FR Device Versus Best Medical Therapy in the Treatment of Acute Stroke Due to Anterior Circulation Large Vessel Occlusion Presenting Within Eight Hours of Symptom Onset], …
20	On 9-1-1 activation, EMS dispatch and clinical personnel should prioritize the potential stroke case, minimize on-scene times, and transport the patient as quickly as possible to the most appropriate hospital. A recent US-based analysis of EMS response times found that median EMS response time (9-1-1 call to ED arrival) in 184 179 cases in which EMS provider impression was stroke was 36 minutes (…
922	on comparative approaches. No conclusions about the optimum treatment approach for patients with tandem occlusions are therefore possible.	See Tables XXIII and XLI in online Data Supplement 1.
529	One trial (ECASS-III) specifically evaluating the efficacy of IV alteplase within 3 and 4.5 hours after symptom onset144 and pooled analysis of multiple trials testing IV alteplase within various time windows90,139,140 support the value of IV thrombolysis up to 4.5 hours after symptom onset. ECASS-III excluded octogenarians, patients taking warfarin regardless of international normalized ratio, p…	See Table XXXIV in online Data Supplement 1.
732	Ophthalmological conditions	Use of IV alteplase in patients presenting with AIS who have a history of diabetic hemorrhagic retinopathy or other hemorrhagic ophthalmic conditions is reasonable to recommend, but the potential increased risk of visual loss should be weighed against the anticipated benefits of reduced stroke-related neurological deficits.† (Class IIa; LOE B-NR)‡
476	Other agents (eg, hydralazine, enalaprilat) may also be considered
722	Other cardiac diseases	For patients with major AIS likely to produce severe disability and acute pericarditis, treatment with IV alteplase may be reasonable† (Class IIb; LOE C-EO)‡; urgent consultation with a cardiologist is recommended in this situation.
1454	Past data have indicated that the risk of recurrent stroke caused by symptomatic carotid stenosis is
472	Patient otherwise eligible for acute reperfusion therapy except that BP is >185/110 mm Hg:
919	patients were treated with intra-arterial alteplase alone. Twenty-four of 233 (10.3%) had treatment with a second modality. Treatment method had no impact on outcomes in this trial.179 In THRACE, an intra-arterial lytic was used to a maximum dose of 0.3 mg/kg and allowed to establish goal reperfusion, only after mechanical thrombectomy was attempted. A mean dose of 8.8 mg was administered in 15 o…
1130	Patients with AIS can present with severe acute comorbidities that demand emergency BP reduction to prevent serious complications. However, it is important to keep in mind that excessive BP lowering can sometimes worsen cerebral ischemia.215 Ideal management in these situations should be individualized, but in general, initial BP reduction by 15% is a reasonable goal.
1142	Patients with severe hypertension (most commonly >220/120 mm Hg) were excluded from clinical trials evaluating BP lowering after AIS.218,219,222,223,225,228 BP reduction has been traditionally advised for these cases, but the benefit of such treatment in the absence of comorbid conditions that may be acutely exacerbated by severe hypertension has not been formally studied.	See Table L in online Data Supplement 1.
37	Powers et al	2018 Guidelines for Management of Acute Ischemic Stroke	e7
119	Powers et al	2018 Guidelines for Management of Acute Ischemic Stroke	e9
199	Powers et al	2018 Guidelines for Management of Acute Ischemic Stroke	e11
299	Powers et al	2018 Guidelines for Management of Acute Ischemic Stroke	e13
363	Powers et al	2018 Guidelines for Management of Acute Ischemic Stroke	e15
447	Powers et al	2018 Guidelines for Management of Acute Ischemic Stroke	e17
531	Powers et al	2018 Guidelines for Management of Acute Ischemic Stroke	e19
618	Powers et al	2018 Guidelines for Management of Acute Ischemic Stroke	e21
684	Powers et al	2018 Guidelines for Management of Acute Ischemic Stroke	e23
745	Powers et al	2018 Guidelines for Management of Acute Ischemic Stroke	e25
828	Powers et al	2018 Guidelines for Management of Acute Ischemic Stroke	e27
899	Powers et al	2018 Guidelines for Management of Acute Ischemic Stroke	e29
982	Powers et al	2018 Guidelines for Management of Acute Ischemic Stroke	e31
1054	Powers et al	2018 Guidelines for Management of Acute Ischemic Stroke	e33
1148	Powers et al	2018 Guidelines for Management of Acute Ischemic Stroke	e35
1226	Powers et al	2018 Guidelines for Management of Acute Ischemic Stroke	e37
1300	Powers et al	2018 Guidelines for Management of Acute Ischemic Stroke	e39
1385	Powers et al	2018 Guidelines for Management of Acute Ischemic Stroke	e41
1467	Powers et al	2018 Guidelines for Management of Acute Ischemic Stroke	e43
1543	Powers et al	2018 Guidelines for Management of Acute Ischemic Stroke	e45
1624	Powers et al	2018 Guidelines for Management of Acute Ischemic Stroke	e47
681	Preexisting disability	Preexisting disability does not seem to independently increase the risk of sICH after IV alteplase, but it may be associated with less neurological improvement and higher mortality. Thrombolytic therapy with IV alteplase for acute stroke patients with preexisting disability (mRS score ?2) may be reasonable, but decisions should take into account relevant factors, including quality of life, social…
730	Pregnancy	IV alteplase administration may be considered in pregnancy when the anticipated benefits of treating moderate or severe stroke outweigh the anticipated increased risks of uterine bleeding.† (Class IIb; LOE C-LD)‡
1088	Previous data suggested that transcranial near-infrared laser therapy for stroke held promise as a therapeutic intervention through data published in NEST (Neurothera Effectiveness and Safety Trial)-1 and NEST-2.211-213 Such basic science and preclinical data culminated in the NEST-3 trial, which was a prospective RCT. This trial investigated the use of transcranial laser therapy for the treatmen…
637	Prior antiplatelet therapy	IV alteplase is recommended for patients taking antiplatelet drug monotherapy before stroke on the basis of evidence that the benefit of alteplase outweighs a possible small increased risk of sICH.† (Class I; LOE A)
728	Procedural stroke	IV alteplase is reasonable for the treatment of AIS complications of cardiac or cerebral angiographic procedures, depending on the usual eligibility criteria.† (Class IIa; LOE A)‡
896	procedure (IMS III, 41%; MR RESCUE, 25%).	See Tables XXIII and XLI in online Data Supplement 1.
991	Prospective, randomized, open-label phase II trials of tirofiban187 and eptifibatide188 have suggested safety for treatment in patients with AIS. Single-arm studies of eptifibatide as adjunctive therapy to IV alteplase support ongoing RCTs to establish safety and efficacy.189,190	See Table XLIV in online Data Supplement 1.
802	Randomized placebo-controlled trials have not shown benefit from the administration of IV streptokinase within 6 hours or desmoteplase within 3 to 9 hours after stroke onset in patients with ischemic penumbra or large intracranial artery occlusion or severe stenosis.92,95,167,168	See Table XXXIX in online Data Supplement 1.
697	Recent major surgery	Use of IV alteplase in carefully selected patients presenting with AIS who have undergone a major surgery in the preceding 14 d may be considered, but the potential increased risk of surgical-site hemorrhage should be weighed against the anticipated benefits of reduced stroke related neurological deficits.† (Class IIb; LOE C-LD)‡
696	Recent major trauma	In AIS patients with recent major trauma (within 14 d) not involving the head, IV alteplase may be carefully considered, with the risks of bleeding from injuries related to the trauma weighed against the severity and potential disability from the ischemic stroke. (Recommendation modified from 2015 IV Alteplase to specify that it does not apply to head trauma. [Class IIb; LOE C-LD])‡
719	Recent MI	For patients presenting with AIS and a history of recent MI in the past 3 mo, treating the ischemic stroke with IV alteplase is reasonable if the recent MI was non-STEMI.† (Class IIa; LOE C-LD)‡
1067	Recent trials of both pharmacological and nonpharmacological neuroprotective treatments in AIS have been negative. The FAST-MAG trial (Field Administration of Stroke Therapy-Magnesium) of hyperacute magnesium infusion was the first acute stroke neuroprotection drug trial to enroll participants during ambulance transport, but no differences were seen between the intervention group and placebo cont…	See Table XLVIII in online Data Supplement 1.
389	Recommendation was modified to clarify that it is only blood glucose that must be measured in all patients. Other tests, for example, international normalized ratio, activated partial thromboplastin time, and platelet count, may be necessary in some circumstances if there is suspicion of coagulopathy. Given the extremely low risk of unsuspected abnormal platelet counts or coagulation studies in a…
989	Recommendation was modified to eliminate wording about "acute interventions," which are broadly defined, and to specify that aspirin is a less effective substitute for the treatment of AIS in patients who are otherwise eligible for IV alteplase or mechanical thrombectomy.
838	recommendations for a defined group of patients as described in the 2015 guidelines.102-107 A pooled, patient- level analysis from 5 of these studies reported by the HERMES collaboration showed treatment effect in the subgroup of 188 patients not treated with IV alteplase (cOR, 2.43; 95% CI, 1.30-4.55); therefore, pretreatment with IV alteplase has been removed from the prior recommendation. The …
943	recommended.104 The DAWN protocol recommends maintaining systolic BP <140 mm Hg in the first 24 hours in subjects who are reperfused after mechanical thrombectomy (defined as achieving more than two thirds MCA territory reperfusion).183	See Table XXIII in online Data Supplement 1.
1632	reporting bias. A retrospective analysis of patients with CeAD (n=161) comparing EVT (with and without stenting) with medical therapy alone found no difference in 90-day outcomes (adjusted OR, 0.62; 95% CI, 0.12-3.14; P=0.56). With medical therapy alone, the overall prognosis and natural history of CeAD, including dissecting aneurysms, are favorable.324,325 Therefore, the benefit of EVT and stent…	See Table LXXVII in online Data Supplement 1.
758	Reprinted from Jauch et al.1 Copyright © 2013, American Heart Association, Inc.
837	Results from 6 recent randomized trials of mechanical thrombectomy using predominantly stent retriever devices (MR CLEAN, SWIFT PRIME, EXTEND-IA, ESCAPE, REVASCAT, THRACE) support Class I, LOE A
894	retaining statistical significance through 7 hours 18 minutes.32 Among 390 patients who achieved substantial reperfusion with endovascular thrombectomy, each 1-hour delay to reperfusion was associated with a less favorable degree of disability (cOR, 0.84; 95% CI, 0.76-0.93; ARD, ?6.7%) and less functional independence (OR, 0.81; 95% CI, 0.71-0.92; ARD, ?5.2%; 95% CI, ?8.3 to ?2.1).32 In the DAWN …
595	See Table 8 for options for management of symptomatic intracranial bleeding occurring within 24 hours after administration of IV alteplase for treatment of AIS and Table 9 for options for management of orolingual angioedema associated with IV alteplase administration for AIS.
31	See Table LXXXIII in online Data Supplement 1 for original wording.
48	See Table LXXXIII in online Data Supplement 1 for original wording.
61	See Table LXXXIII in online Data Supplement 1 for original wording.
68	See Table LXXXIII in online Data Supplement 1 for original wording.
74	See Table LXXXIII in online Data Supplement 1 for original wording.
95	See Table LXXXIII in online Data Supplement 1 for original wording.
132	See Table LXXXIII in online Data Supplement 1 for original wording.
166	See Table LXXXIII in online Data Supplement 1 for original wording.
177	See Table LXXXIII in online Data Supplement 1 for original wording.
241	See Table LXXXIII in online Data Supplement 1 for original wording.
345	See Table LXXXIII in online Data Supplement 1 for original wording.
395	See Table LXXXIII in online Data Supplement 1 for original wording.
401	See Table LXXXIII in online Data Supplement 1 for original wording.
414	See Table LXXXIII in online Data Supplement 1 for original wording.
459	See Table LXXXIII in online Data Supplement 1 for original wording.
521	See Table LXXXIII in online Data Supplement 1 for original wording.
528	See Table LXXXIII in online Data Supplement 1 for original wording.
558	See Table LXXXIII in online Data Supplement 1 for original wording.
578	See Table LXXXIII in online Data Supplement 1 for original wording.
586	See Table LXXXIII in online Data Supplement 1 for original wording.
594	See Table LXXXIII in online Data Supplement 1 for original wording.
603	See Table LXXXIII in online Data Supplement 1 for original wording.
616	See Table LXXXIII in online Data Supplement 1 for original wording.
820	See Table LXXXIII in online Data Supplement 1 for original wording.
847	See Table LXXXIII in online Data Supplement 1 for original wording.
855	See Table LXXXIII in online Data Supplement 1 for original wording.
884	See Table LXXXIII in online Data Supplement 1 for original wording.
917	See Table LXXXIII in online Data Supplement 1 for original wording.
958	See Table LXXXIII in online Data Supplement 1 for original wording.
964	See Table LXXXIII in online Data Supplement 1 for original wording.
1052	See Table LXXXIII in online Data Supplement 1 for original wording.
1066	See Table LXXXIII in online Data Supplement 1 for original wording.
1080	See Table LXXXIII in online Data Supplement 1 for original wording.
1118	See Table LXXXIII in online Data Supplement 1 for original wording.
1199	See Table LXXXIII in online Data Supplement 1 for original wording.
1210	See Table LXXXIII in online Data Supplement 1 for original wording.
1398	See Table LXXXIII in online Data Supplement 1 for original wording.
1424	See Table LXXXIII in online Data Supplement 1 for original wording.
1430	See Table LXXXIII in online Data Supplement 1 for original wording.
1506	See Table LXXXIII in online Data Supplement 1 for original wording.
1535	See Table LXXXIII in online Data Supplement 1 for original wording.
1541	See Table LXXXIII in online Data Supplement 1 for original wording.
1554	See Table LXXXIII in online Data Supplement 1 for original wording.
1561	See Table LXXXIII in online Data Supplement 1 for original wording.
1567	See Table LXXXIII in online Data Supplement 1 for original wording.
1580	See Table LXXXIII in online Data Supplement 1 for original wording.
1600	See Table LXXXIII in online Data Supplement 1 for original wording.
1608	See Table LXXXIII in online Data Supplement 1 for original wording.
1684	See Table LXXXIII in online Data Supplement 1 for original wording.
1698	See Table LXXXIII in online Data Supplement 1 for original wording.
690	Seizure at onset	IV alteplase is reasonable in patients with a seizure at the time of onset of acute stroke if evidence suggests that residual impairments are secondary to stroke and not a postictal phenomenon.† (Class IIa; LOE C-LD)‡
1027	Several observational studies have demonstrated the safety and feasibility of treating AIS with thrombin inhibitors, as either a single or an adjunct therapy to alteplase. The oral direct thrombin inhibitor dabigatran was studied in 53 patients with TIA or minor stroke (NIHSS score ?3) with no occurrences of sICH up to
378	Several studies, including secondary analyses from MR CLEAN and IMS (Interventional Management of Stroke) III, provide data supporting the role of collateral assessments in identifying patients likely or unlikely to benefit from mechanical thrombectomy.110,111	See Table XXIV in online Data Supplement 1.
646	Severe head trauma within 3 mo	In AIS patients with recent severe head trauma (within 3 mo), IV alteplase is contraindicated.† (Class III: Harm; LOE C-EO)‡§
626	Severity	For severe stroke symptoms, IV alteplase is indicated within 3 h from symptom onset of ischemic stroke. Despite increased risk of hemorrhagic transformation, there is still proven clinical benefit for patients with severe stroke symptoms.† (Class I; LOE A)
678	Severity 0- to 3-h window	Within 3 h from symptom onset, treatment of patients with mild ischemic stroke symptoms that are judged as nondisabling may be considered. Treatment risks should be weighed against possible benefits; however, more study is needed to further define the risk- to-benefit ratio.† (Class IIb; LOE C-LD)‡
679	Severity 3- to 4.5-h window	For otherwise eligible patients with mild stroke presenting in the 3- to 4.5-h window, IV alteplase may be as effective as treatment in the 0- to 3-h window and may be a reasonable option. Treatment risks should be weighed against possible benefits. (Class IIb; LOE B-NR)?
733	Sickle cell disease	IV alteplase for adults presenting with an AIS with known sickle cell disease can be beneficial. (Class IIa; LOE B-NR)?
810	Since the publication of the 2013 AIS Guidelines, a further RCT of sonothrombolysis as adjuvant therapy for IV thrombolysis has shown no clinical benefit. NOR-SASS (Norwegian Sonothrombolysis in Acute Stroke Study) randomized 183 patients who had received either alteplase or tenecteplase for AIS within 4.5 hours of onset to either contrast-enhanced sonothrombolysis (93 patients) or sham (90 patie…	See Table XL in online Data Supplement 1.
1523	Society guidelines recommend a target LDL-C <2.0 mmol/L or >50% reduction of LDL-C for patients with cerebrovascular disease.307 The FOURIER study (Further Cardiovascular Outcomes Research With PCSK9 Inhibition in Subjects With Elevated Risk) randomized 27 564 patients with clinically evident ASCVD and elevated fasting LDL-C level or non-high-density lipoprotein cholesterol who were taking an opt…	See Tables LXXI and LXXII in online Data Supplement 1.
790	Sources: Foster-Goldman and McCarthy,158 Gorski and Schmidt,159 Lewis,160 Lin et al,161 Correia et al,162 O'Carroll and Aguilar,163 Myslimi et al,164 and Pahs et al.165
772	Sources: Sloan et al,149 Mahaffey et al,150 Goldstein et al,151 French et al,152 Yaghi et al,153-155 Stone et al,156 and Frontera et al.157
1446	Specifically, the pattern of acute multiple infarcts in multiple cerebral circulations has a positive likelihood ratio of 1.41 and a negative likelihood ratio of 0.96 for cardioembolic etiologic classification (combined data from 4 studies263-265,267) and a positive likelihood ratio of 1.18 and a negative likelihood ratio of 0.98 for subsequent detection of atrial fibrillation on long-term cardia…	See Tables XV, LXI, and LXII in online Data Supplement 1.
1155	Starting or restarting antihypertensive medications has been shown to be associated with improved control of the BP after discharge in 2 trials.223,225 Therefore, it is reasonable to start or restart antihypertensive medications in the hospital when the patient remains hypertensive and is neurologically stable. Studies evaluating this question included only patients with previous diagnosis of hyp…	See Table L in online Data Supplement 1.
1658	Statins have an established role in secondary stroke prevention and harbor promise in improving index stroke outcomes.1,11 A retrospective cohort study that assessed 3-month treatment adherence rates after in-hospital initiation of statins in patients with ischemic stroke showed a high rate of adherence to statin therapy 3 months after hospital discharge.327 A meta-analysis of primarily observati…
764	Stop alteplase infusion
735	Stroke mimics	The risk of symptomatic intracranial hemorrhage in the stroke mimic population is quite low; thus, starting IV alteplase is probably recommended in preference over delaying treatment to pursue additional diagnostic studies.† (Class IIa; LOE B-NR)
133	Studies of teleradiology to read brain imaging in acute stroke have successfully assessed feasibility; agreement between telestroke neurologists, radiologists, and neuroradiologists over the presence or absence of radiological contraindications to IV alteplase; and reliability of telestroke radiological evaluations.40-45	See Table X in online Data Supplement 1.
656	Subarachnoid hemorrhage	IV alteplase is contraindicated in patients presenting with symptoms and signs most consistent with an SAH.† (Class III: Harm; LOE C-EO)‡§
1442	subsequent treatment, although the effect on outcomes is uncertain.
788	Supportive care
770	Supportive therapy, including BP management, ICP, CPP, MAP, temperature, and glucose control
729	Systemic malignancy	The safety and efficacy of alteplase in patients with current malignancy are not well established.† (Class IIb; LOE C-LD)‡ Patients with systemic malignancy and reasonable (>6 mo) life expectancy may benefit from IV alteplase if other contraindications such as coagulation abnormalities, recent surgery, or systemic bleeding do not coexist.
247	Table 4. National Institutes of Health Stroke Scale
469	Table 5. Options to Treat Arterial Hypertension in Patients With AIS Who Are Candidates for Acute Reperfusion Therapy*
653	Table 6. Continued
686	Table 6. Continued
715	Table 6. Continued
620	Table 6. Eligibility Recommendations for IV Alteplase in Patients With AIS
748	Table 7. Treatment of AIS: IV Administration of Alteplase
761	Table 8. Management of Symptomatic Intracranial Bleeding Occurring Within 24 Hours After Administration of IV Alteplase for Treatment of AIS
774	Table 9. Management of Orolingual Angioedema Associated With IV Alteplase Administration for AIS
921	Tandem occlusions were considered in recent endovascular trials that showed benefit of mechanical thrombectomy over medical management alone. In the HERMES meta-analysis, 122 of 1254 tandem occlusions (RR, 1.81; 95% CI, 0.96-3.4) and 1132 of 1254 nontandem occlusions (RR, 1.71; 95% CI, 1.40-2.09) were reported compared with medical management.172 In THRACE, 24 of 196 tandem occlusions (RR, 1.82; …
249	Tested Item	Title	Responses and Scores
1520	The "2013 ACC/AHA Guideline on the Treatment of Blood Cholesterol to Reduce Atherosclerotic Cardiovascular Risk in Adults" recommend statin therapy for secondary prevention for adults with clinical atherosclerotic cardiovascular disease (ASCVD), including stroke presumed to be of atherosclerotic origin. No data were identified for treatment or titration to a specific low-density lipoprotein chole…
75	The 2013 recommendation referred to initial emergency care as described elsewhere in the guidelines, which specified administration of IV alteplase as part of this care. The current recommendation is unchanged in intent but reworded to make this clear.
148	The advantages of telephone consultations for patients with acute stroke syndromes are feasibility, history of use, simplicity, availability, portability, short consultation time, and facile implementation.48	See Table XIII in online Data Supplement 1.
1298	The AHA scientific statement for palliative care in stroke10 outlines, in detail, a number of palliative care considerations for patients with AIS. The consensus is that patient- and family-centered care, aimed at improving the well-being of survivors and family members while preserving the dignity of patients, is the cornerstone of care. Appropriate consultations, educational resources, and othe…
1043	The ALIAS (Albumin in Acute Ischemic Stroke) part II trial of high-dose albumin infusion versus placebo in patients with AIS was terminated early for futility.209 Combined analysis of the ALIAS parts I and II trials demonstrated no difference between groups in 90-day disability.210	See Table XLVIII in online Data Supplement 1.
906	The ASTER trial (Contact Aspiration vs Stent Retriever for Successful Revascularization) compared the contact aspiration technique and the standard stent retriever technique as first-line EVT for successful revascularization within 6 hours among patients with acute anterior circulation ischemic stroke and LVO. The proportion of patients with successful revascularization at the end of all interven…	See Table XXIII in online Data Supplement 1.
1317	The AVERT RCT (A Very Early Rehabilitation Trial) compared high-dose, very early mobilization with standard-of- care mobility.243 High-dose mobilization protocol interventions included the following: Mobilization was begun within 24 hours of stroke onset whereas usual care typically was 24 hours after the onset of stroke; there was a focus on sitting, standing, and walking activity; and there wer…	See Table LVIII in online Data Supplement 1.
312	The benefit of both IV alteplase and mechanical thrombectomy is time dependent, with earlier treatment within the therapeutic window leading to bigger proportional benefits.32,73 A brain imaging study to exclude ICH is recommended as part of the initial evaluation of patients who are potentially eligible for these therapies. Reducing the time interval from ED presentation to initial brain imaging…	See Table XVI in online Data Supplement 1.
444	The blood pressure (BP) level that should be maintained in patients with AIS to ensure best outcome is not known. Some observational studies show an association between worse outcomes and lower BPs, whereas others have not.117-124 No studies have addressed the treatment of low BP in patients with stroke. In a systematic analysis of 12 studies comparing colloids with crystalloids, the odds of deat…
1157	The BP level that should be maintained in patients with AIS to ensure the best outcome is not known. Some observational studies show an association between worse outcomes and lower BPs, whereas others do not.117-124 No studies address the treatment of low BP in patients with stroke. In a systematic analysis of 12 studies comparing colloids with crystalloids, the odds of death or dependence were s…	See Table XXVIII in online Data Supplement 1.
1621	The CADISS (Cervical Artery Dissection in Stroke Study) group published a randomized, open-label, phase II feasibility trial of anticoagulation versus antiplatelet therapy in 250 participants with extracranial carotid or vertebral artery dissection recruited from 46 centers in the United Kingdom and Australia.324 The primary outcome was ipsilateral stroke or all-cause mortality within 3 months of…
1001	The CHANCE trial (Clopidogrel in High-Risk Patients With Acute Nondisabling Cerebrovascular Events) was a randomized, double-blind, placebo-controlled trial conducted in China to study the efficacy of short-term dual antiplatelet therapy begun within 24 hours, clopidogrel plus aspirin for 21 days followed by clopidogrel alone to 90 days, in patients with minor stroke (NIHSS score ?3) or high-risk…	See Table XLV in online Data Supplement 1.
1407	The data on the use of hypothermia and barbiturates for the management of AIS continue to be limited. Such data include only studies with small numbers of patients and unclear timing of intervention with respect to stroke onset. Hypothermia use has recently been shown to have no impact on stroke outcomes in a meta- analysis of 6 RCTs.257 Further research is recommended.	See Tables LIX and LX in online Data Supplement 1.
1350	The data support decompressive cerebellar craniectomy for the management of acute ischemic cerebellar stroke with mass effect.244-246 This surgery is indicated as a therapeutic intervention in cases of neurological deterioration caused by cerebral edema as a result of cerebellar infarction that cannot be otherwise managed with medical therapy or ventriculostomy in the setting of obstructive hydro…	See Table LIX in online Data Supplement 1.
374	The DAWN trial (Clinical Mismatch in the Triage of Wake Up and Late Presenting Strokes Undergoing Neurointervention With Trevo) used clinical imaging mismatch (a combination of NIHSS and imaging findings on CTP or DW-MRI) as an eligibility criterion to select patients with large anterior circulation vessel occlusion for mechanical thrombectomy between 6 and 24 hours from last known normal. This t…	See Table XXIII in online Data Supplement 1.
874	The DAWN trial used clinical imaging mismatch (a combination of NIHSS score and imaging findings on CTP or DW-MRI) as eligibility criteria to select patients with large anterior circulation vessel occlusion for treatment with mechanical thrombectomy between 6 and 24 hours from last known normal. This trial demonstrated
1223	the effects of nutritional supplementation on acute and subacute stroke patients.236 The conclusion was that, although data remained insufficient to offer definitive answers, available information suggested that percutaneous endoscopic gastrostomy feeding and nasogastric tube feeding do not differ in terms of case
1221	The FOOD RCTs (Feed Or Ordinary Diet; phases I-III), completed in 131 hospitals in 18 countries,235 showed that supplemented diet was associated with an absolute reduction in risk of death of 0.7% and that early tube feeding (within 7 days of admission) was associated with an absolute reduction in risk of death of 5.8% and a reduction in death or poor outcomes of 1.2%. When nasogastric feeding an…
361	the Intention for Thrombectomy as Primary Endovascular Treatment], EXTEND-IA [Extending the Time for Thrombolysis in Emergency Neurological Deficits-Intra-Arterial], and ESCAPE [Endovascular Treatment for Small Core and Anterior Circulation Proximal Occlusion With Emphasis on Minimizing CT to Recanalization Times])102-105 used some form of advanced imaging to determine eligibility, whereas 2 (THR…	See Table XXIII in online Data Supplement 1.
436	The limited data available on the utility of HBO therapy for AIS (not related to cerebral air embolism) show no benefit.114 HBO therapy is associated with claustrophobia and middle ear barotrauma,115 as well as an increased risk of seizures.116 Given the confines of HBO chambers, the ability to closely/adequately monitor patients may also be compromised. HBO thus should be offered only in the con…	See Table XXVII in online Data Supplement 1.
1256	The most recent and comprehensive meta-analysis comparing LMWH or heparinoid with UFH for venous thromboembolism prophylaxis in AIS included 1 large trial (n=1762) and 2 smaller trials comparing LMWH with UFH and 4 small trials comparing heparinoids with UFH. There were no significant effects on death or disability for LMWH/heparinoids compared with UFH.240 The use of LMWH/heparinoid was associat…	See Table LVI in online Data Supplement 1.
1248	The most recent and comprehensive meta-analysis of pharmacological interventions for venous thromboembolism prophylaxis in AIS included 1 very large trial (n=14 578) and 4 small trials of UFH, 8 small trials of LMWHs or heparinoids, and 1 trial of a heparinoid.240 Prophylactic anticoagulants were not associated with any significant effect on mortality or functional status at final follow-up. Ther…
1023	The optimal medical management of patients with AIS and radiologic evidence of nonocclusive, intraluminal thrombus (eg, cervical carotid, vertebrobasilar arteries) remains uncertain. Several small observational studies have suggested the safety of short-term IV heparin or LMWH in this setting,203,204 but further research is required to establish safety and efficacy.	See Table XLVII in online Data Supplement 1.
1373	The pooled results of RCTs demonstrated significant reduction in mortality when decompressive craniectomy was performed within 48 hours of malignant MCA infarction in patients <60 years of age, with an absolute risk reduction in mortality of 50% (95% CI, 34-66) at 12 months.247 These findings were noted despite differences in the clinical trials in terms of inclusion and exclusion criteria, perce…
549	the presence of CMBs was associated with worse outcomes after IV alteplase compared with patients without CMBs (OR, 1.58; 95% CI, 1.18-2.14; P=0.002).85 Thus, the presence of CMBs increases the risk of ICH and the chances of poor outcomes after IV alteplase, but it is unclear whether these negative effects fully negate the benefit of thrombolysis. It is also unknown whether the location and numbe…	See Table XIX in online Data Supplement 1.
460	The RCTs of IV alteplase required the BP to be <185 mm Hg systolic and <110 mm Hg diastolic before treatment and <180/105 mm Hg for the first 24 hours after treatment. Options to treat arterial hypertension in patients with AIS who are candidates for acute reperfusion therapy are given in Table 5. Some observational studies suggest that the risk of hemorrhage after administration of alteplase is …	See Table XXIX in online Data Supplement 1.
1003	The recently completed SOCRATES trial (Acute Stroke or Transient Ischaemic Attack Treated With Aspirin or Ticagrelor and Patient Outcomes) was a randomized, double-blind, placebo-controlled trial of ticagrelor versus aspirin begun within 24 hours in patients with minor stroke (NIHSS score ?5) or TIA (ABCD2 [Age, Blood Pressure, Clinical Features, Duration, Diabetes] score ?4). With a primary outc…	See Table XLV in online Data Supplement 1.
559	The recommendation refers to full treatment doses and not to prophylactic doses. The 2015 "Scientific Rationale for the Inclusion and Exclusion Criteria for Intravenous Alteplase in Acute Ischemic Stroke" stated, "Intravenous alteplase in patients who have received a dose of LMWH within the previous 24 hours is not recommended. This applies to both prophylactic doses and treatment doses (Class II…
1672	The risk of recurrent stroke resulting from symptomatic carotid stenosis is highest in the first few days after the initial event.268-272 Although there is evidence that early or emergency revascularization via either CEA or carotid angioplasty and stenting may be safe in selected cases,273-275 there are no high-quality prospective data supporting early versus late carotid revascularization in al…	See Table LXIII in online Data Supplement 1.
1570	the routine screening for OSA of all patients with AIS is not beneficial for the secondary prevention of cardiovascular events or death.	See Table LXXIII in online Data Supplement 1.
977	The safety and benefit of aspirin in the treatment of patients with AIS were established by 2 large clinical trials administering doses between 160 and 300 mg.184,185 This has recently been confirmed by a large Cochrane review of aspirin trials.186 In patients unsafe or unable to swallow, rectal or nasogastric administration is appropriate.
522	The safety and efficacy of this treatment when administered within the first 3 hours after stroke onset are solidly supported by combined data from multiple RCTs90,139,140 and confirmed by extensive community experience in many countries.141 The eligibility criteria for IV alteplase have evolved over time as its usefulness and true risks have become clearer. A recent AHA statement provides a deta…	See Table XXXIV in online Data Supplement 1.
140	The STRokEDOC (Stroke Team Remote Evaluation Using a Digital Observation Camera) pooled analysis supported the hypothesis that telemedicine consultations, which included teleradiology, compared with telephone-only resulted in statistically significantly more accurate IV alteplase eligibility decision making for patients exhibiting symptoms and signs of an acute stroke syndrome in EDs.46	See Table XI in online Data Supplement 1.
80	the travel time to the closest primary stroke center or acute stroke-ready hospital. However, at this time, there is insufficient evidence to recommend 1 scale over the other or a specific threshold of additional travel time for which bypass of a primary stroke center or acute stroke-ready hospital is justifiable. Given the known impact of delays to IV alteplase on outcomes,31 the known impact of…	See Table V in online Data Supplement 1.
895	therapies is highly associated with better clinical outcomes. A variety of reperfusion scores exist, but the mTICI score is the current assessment tool of choice, with proven value in predicting clinical outcomes.129,130 All recent endovascular trials used the mTICI 2b/3 threshold for adequate reperfusion, with high rates achieved. In HERMES, 402 of 570 patients (71%) were successfully reperfused…
1376	therapy, decompressive craniectomy with dural expansion may be considered because it reduces mortality by close to 50%, with 11% of the surgical survivors achieving moderate disability (able to walk [mRS score 3]) and none achieving independence (mRS score ?2) at 12 months.
1146	There are no data to show that 1 strategy to lower BP is better than another after AIS. The medications and doses in Table 5 are all reasonable options.
941	There are very limited data to guide BP therapy during and after the procedure in patients who undergo mechanical thrombectomy. RCT data on optimal BP management approaches in this setting are not available. The vast majority of patients enrolled in under 6-hour RCTs received IV alteplase and the trial protocols stipulated management according to local guidelines with BP ?80/105 during and for 24…
1631	There have been no controlled trials of EVT and stenting in patients with extracranial CeAD. The published literature reflects small case series, individual case reports, and several systematic reviews.326 A systematic review of the literature published until 2009 found 31 published reports (n=140) with a technical success rate of 99% and procedural complication rate of 1.3%. However, these obser…
1383	There is evidence that patients >60 years of age can have a reduction in mortality of ?50% (76% in the nonsurgical group versus 42% in the surgical group in DESTINY [Decompressive Surgery for the Treatment of Malignant Infarction of the Middle Cerebral Artery] II) when decompressive craniectomy for malignant MCA infarction is performed within 48 hours of stroke onset.248,249,251-255 However, func…	See Tables LIX and LX in online Data Supplement 1.
664	Thrombin inhibitors or factor Xa inhibitors	The use of IV alteplase in patients taking direct thrombin inhibitors or direct factor Xa inhibitors has not been firmly established but may be harmful.† (Class III: Harm; LOE C-EO)‡§ IV alteplase should not be administered to patients taking direct thrombin inhibitors or direct factor Xa inhibitors unless laboratory tests such as aPTT, INR, platelet count, ecarin clotting time, thrombin time, or…
641	Time of onset	IV alteplase is not recommended in ischemic stroke patients who have an unclear time and/ or unwitnessed symptom onset and in whom the time last known to be at baseline state is >3 or 4.5 h.† (Class III: No Benefit; LOE B-NR)‡§
1622	to-treat analysis, and there were no significant differences between groups. There was also no difference in rates of major bleeding. As a phase II trial, the study concluded that a definitive phase III trial would not be feasible, driven primarily by low event rates in both groups. Additional limitations included a lack of central radiological confirmation in 20% of cases and a mean time to rand…	See Table LXXVIII in online Data Supplement 1.
768	Tranexamic acid 1000 mg IV infused over 10 min OR ?-aminocaproic acid 4-5 g over 1 h, followed by 1 g IV until bleeding is controlled (peak onset in 3 h)
706	Unruptured intracranial aneurysm	For patients presenting with AIS who are known to harbor a small or moderate-sized (<10 mm) unruptured and unsecured intracranial aneurysm, administration of IV alteplase is reasonable and probably recommended.† (Class IIa; LOE C-LD)‡
633	Urgency	Treatment should be initiated as quickly as possible within the above listed time frames because time to treatment is strongly associated with outcomes.† (Class I; LOE A)
1339	Ventriculostomy is a well-recognized effective treatment for the management of acute obstructive hydrocephalus and is often effective in isolation in relieving symptoms, even among patients with acute ischemic cerebellar stroke.244,245 Thus, in patients who develop symptoms of obstructive hydrocephalus from a cerebellar stroke, emergency ventriculostomy is a reasonable first step in the surgical …	See Table LIX in online Data Supplement 1.
1192	whether implementation of a dysphagia screening protocol reduces the risk of death or dependency. However, insufficient evidence does not mean that dysphagia screening is ineffective. Joundi et al234 determined that patients who failed dysphagia screening were older, had a higher rate of multiple comorbidities (including prior stroke and dementia), more often came from a long-term care facility, …
942	while the artery remains occluded and that controlling BP once reperfusion has been achieved and aiming for a normal BP for that individual is sensible. Labetalol or an IV ?-blocker such as metoprolol in low doses is
1374	with 2% (1 of 42) of the total nonsurgical group and 8% (1 of 12) of the nonsurgical survivors.245,247-250	See Tables LIX and LX in online Data Supplement 1.
1029	with AIS treated with alteplase (n=90) were randomized to receive placebo or argatroban (100-?g/kg bolus),
892	with the mechanical thrombectomy group declined with longer time from symptom onset to expected arterial puncture: cOR at 3 hours, 2.79 (95% CI, 1.96-3.98), ARD for lower disability scores, 39.2%; cOR at 6
623	Within 3 h*	IV alteplase (0.9 mg/kg, maximum dose 90 mg over 60 min with initial 10% of dose given as bolus over 1 min) is recommended for selected patients who may be treated within 3 h of ischemic stroke symptom onset or patient last known well or at baseline state. Physicians should review the criteria outlined in this table to determine patient eligibility.† (Class I; LOE A)
2
5
7
22
24
27
29
38
39
42
43
45
46
50
52
55
56
58
59
62		See Table IV in online Data Supplement 1.
64
66
70
72
83
85
89
90
92
93
98
120
122
128
130
135
137
155
157
160
161
163
164
169
170
171
173
174
175
179
181
184
185
187
188
191
193
200
202
208
210
213
214
215
217
218
219
229
232
235
236
238
239
246
248
251			1-Drowsy
252			2-Obtunded
253			3-Coma/unresponsive
255			1-Answers 1 correctly
256			2-Answers neither correctly
258			1-Performs 1 task correctly
259			2-Performs neither
261			1-Partial gaze palsy
262			2-Complete gaze palsy
264			1-Partial hemianopia
265			2-Complete hemianopia
266			3-Bilateral hemianopia
268			1-Minor facial weakness
269			2-Partial facial weakness
270			3-Complete unilateral palsy
272		a. Left	1-Drift before 10 s
273		b. Right	2-Falls before 10 s
274			3-No effort against gravity
275			4-No movement
277		a. Left	1-Drift before 5 s
278		b. Right	2-Falls before 5 s
279			3-No effort against gravity
280			4-No movement
282			1-Ataxia in 1 limb
283			2-Ataxia in 2 limbs
285			1-Mild sensory loss
286			2-Severe sensory loss
288			1-Mild aphasia
289			2-Severe aphasia
290			3-Mute or global aphasia
292			1-Mild dysarthria
293			2-Severe dysarthria
295			1-Mild loss (1 sensory modality lost)
296			2-Severe loss (2 modalities lost)
300
302
314
316
328
329
337
338
339
341
342
343
352
354
364
365
368
369
371
372
379
381
384
386
391
393
397
399
404
405
408
409
411
412
416
419
437
439
448
449
453
454
456
457
467
468
470
490
492
503
506
508
514
517
519
524
526
532
533
544
546
554
556
568
569
572
573
575
576
580
581
583
584
588
589
591
592
597
598
600
601
606
608
612
614
619
621
627		For patients with mild but disabling stroke symptoms, IV alteplase is indicated within 3 h from symptom onset of ischemic stroke. There should be no exclusion for patients with mild but nonetheless disabling stroke symptoms, in the opinion of the treating physician, from treatment with IV alteplase because there is proven clinical benefit for those patients.† (Class I; LOE B-R)‡
638		IV alteplase is recommended for patients taking antiplatelet drug combination therapy (eg, aspirin and clopidogrel) before stroke on the basis of evidence that the benefit of alteplase outweighs a probable increased risk of sICH.† (Class I; LOE B-NR)‡
642		IV alteplase is not recommended in ischemic stroke patients who awoke with stroke with time last known to be at baseline state >3 or 4.5 h.† (Class III: No Benefit; LOE B-NR)‡§
644		There remains insufficient evidence to identify a threshold of hypoattenuation severity or extent that affects treatment response to alteplase. However, administering IV alteplase to patients whose CT brain imaging exhibits extensive regions of clear hypoattenuation is not recommended. These patients have a poor prognosis despite IV alteplase, and severe hypoattenuation defined as obvious hypoden…
647		Given the possibility of bleeding complications from the underlying severe head trauma, IV alteplase should not be administered in posttraumatic infarction that occurs during the acute in-hospital phase.† (Class III: Harm; LOE C-EO)‡§
652
654
676		For patients taking warfarin and with an INR ?1.7 who present in the 3- to 4.5-h window, IV alteplase appears safe and may be beneficial.† (Class IIb; LOE B-NR)‡
677		In AIS patients with prior stroke and diabetes mellitus presenting in the 3- to 4.5- h window, IV alteplase may be as effective as treatment in the 0- to 3-h window and may be a reasonable option.† (Class IIb; LOE B-NR)‡
680		The benefit of IV alteplase between 3 and 4.5 h from symptom onset for patients with very severe stroke symptoms (NIHSS > 25) is uncertain.† (Class IIb; LOE C-LD)
685
687
688		Patients with preexisting dementia may benefit from IV alteplase. Individual considerations such as life expectancy and premorbid level of function are important to determine whether alteplase may offer a clinically meaningful benefit.† (Class IIb; LOE B-NR)‡
693		IV alteplase may be reasonable in patients who have a history of warfarin use and an INR ?1.7 and/or a PT <15 s.† (Class IIb; LOE B-NR)‡
702		Because the potential benefits of IV alteplase probably outweigh the risks of serious bleeding in patients with recent or active history of menorrhagia without clinically significant anemia or hypotension, IV alteplase administration may be considered.† (Class IIb; LOE C-LD)‡
703		When there is a history of recent or active vaginal bleeding causing clinically significant anemia, then emergency consultation with a gynecologist is probably indicated before a decision about IV alteplase is made.† (Class IIa; LOE C-EO)‡
707		Usefulness and risk of IV alteplase in patients with AIS who harbor a giant unruptured and unsecured intracranial aneurysm are not well established.† (Class IIb; LOE C-LD)‡
709		Because of the increased risk of ICH in this population of patients, IV alteplase may be considered in patients with stroke with severe neurological deficits and a high likelihood of morbidity and mortality to outweigh the anticipated risk of ICH secondary to thrombolysis.† (Class IIb; LOE C-LD)‡
711		In otherwise eligible patients who have previously had a high burden of CMBs (>10) demonstrated on MRI, treatment with IV alteplase may be associated with an increased risk of sICH, and the benefits of treatment are uncertain. Treatment may be reasonable if there is the potential for substantial benefit. (Class IIb; Level B-NR)?
714
716
720		For patients presenting with AIS and a history of recent MI in the past 3 mo, treating the ischemic stroke with IV alteplase is reasonable if the recent MI was a STEMI involving the right or inferior myocardium.† (Class IIa; LOE C-LD)‡
721		For patients presenting with AIS and a history of recent MI in the past 3 mo, treating the ischemic stroke with IV alteplase may reasonable if the recent MI was a STEMI involving the left anterior myocardium.† (Class IIb; LOE C-LD)‡
723		For patients presenting with moderate AIS likely to produce mild disability and acute pericarditis, treatment with IV alteplase is of uncertain net benefit.† (Class IIb; LOE C-EO)‡
724		For patients with major AIS likely to produce severe disability and known left atrial or ventricular thrombus, treatment with IV alteplase may be reasonable.† (Class IIb; LOE C-LD)‡
725		For patients presenting with moderate AIS likely to produce mild disability and known left atrial or ventricular thrombus, treatment with IV alteplase is of uncertain net benefit.† (Class IIb; LOE C-LD)‡
726		For patients with major AIS likely to produce severe disability and cardiac myxoma, treatment with IV alteplase may be reasonable.† (Class IIb; LOE C-LD)‡
727		For patients presenting with major AIS likely to produce severe disability and papillary fibroelastoma, treatment with IV alteplase may be reasonable.† (Class IIb; LOE C-LD)‡
731		The safety and efficacy of IV alteplase in the early postpartum period (<14 d after delivery) have not been well established.† (Class IIb; LOE C-LD)‡
746
749
759
760
762
775
792
795
797
804
806
811
813
816
818
829
830
833
835
843
845
851
853
857
858
860
861
865
866
880
882
887
889
900
901
908
910
913
915
924
926
932
933
944
946
952
953
955
956
960
962
965
967
971
972
974
975
983
984
993
995
1004
1006
1014
1015
1033
1035
1048
1050
1055
1057
1060
1061
1063
1064
1068
1070
1075
1077
1081
1083
1090
1093
1103
1105
1114
1116
1121
1123
1126
1128
1132
1134
1138
1140
1149
1150
1158
1160
1170
1172
1175
1177
1184
1186
1195
1197
1201
1203
1206
1208
1211
1213
1227
1228
1236
1238
1252
1253
1258
1260
1263
1265
1274
1276
1282
1284
1291
1293
1301
1303
1312
1314
1319
1321
1329
1332
1335
1337
1342
1343
1346
1348
1356
1357
1359
1360
1364
1366
1369
1371
1377
1378
1380
1381
1386
1387
1394
1396
1409
1411
1413
1415
1418
1419
1421
1422
1426
1428
1433
1436
1447
1449
1468
1470
1493
1495
1498
1499
1500
1502
1503
1504
1507
1509
1516
1518
1524
1526
1529
1530
1532
1533
1537
1539
1544
1545
1548
1549
1551
1552
1557
1559
1563
1565
1571
1573
1576
1578
1588
1589
1596
1598
1602
1603
1605
1606
1625
1626
1633
1635
1644
1646
1649
1651
1662
1664
1668
1670
1673
1675
1678
1679
1681
1682
1694
1696
1699
1701

## Sheet: Sheet2
	1.1. Prehospital Systems
	1. Public health leaders, along with medical professionals and others, should design and implement public education programs focused on stroke systems and the need to seek emergency care (by calling 9-1-1) in a rapid manner. These programs should be sustained over time and designed to reach racially/ethnically, age, and sex diverse populations.	SOAK + marketing
	2. Activation of the 9-1-1 system by patients or other members of the public is strongly recommended. 9-1-1 dispatchers should make stroke a priority dispatch, and transport times should be minimized.	AMBULANCE SERVICES
	3. To increase both the number of patients who are treated and the quality of care, educational stroke programs for physicians, hospital personnel, and EMS personnel are recommended.	CME
	1.2. EMS Assessment and Management
	1. The use of a stroke assessment system by first aid providers, including EMS dispatch personnel, is recommended.	AMBULANCE SERVICES
	2. EMS personnel should begin the initial management of stroke in the field. Implementation of a stroke protocol to be used by EMS personnel is strongly encouraged.	AMBULANCE SERVICES
	3. EMS personnel should provide prehospital notification to the receiving hospital that a suspected stroke patient is en route so that the appropriate hospital resources may be mobilized before patient arrival.	ED/AMBULANCE SERVICES
	1.3. EMS Systems
	1. EMS leaders, in coordination with local, regional, and state agencies and in consultation with medical authorities and local experts, should develop triage paradigms and protocols to ensure that patients with a known or suspected stroke are rapidly identified and assessed by use of a validated and standardized instrument for stroke screening, such as the FAST (face, arm, speech test) scale, Lo…	ED/AMBULANCE SERVICES
	2. Regional systems of stroke care should be developed. These should consist of the following: (a) Healthcare facilities that provide initial emergency care, including administration of IV alteplase, and, (b) Centers capable of performing endovascular stroke treatment with comprehensive periprocedural care to which rapid transport can be arranged when appropriate.	AKU
	3. Patients with a positive stroke screen and/or a strong suspicion of stroke should be transported rapidly to the closest healthcare facilities that can capably administer IV alteplase.	AMBULANCE SERVICES
	4. When several IV alteplase-capable hospital options exist within a defined geographic region, the benefit of bypassing the closest to bring the patient to one that offers a higher level of stroke care, including mechanical thrombectomy, is uncertain. Further research is needed.	N/A
	1.4. Hospital Stroke Capabilities
	1. Certification of stroke centers by an independent external body, such as Center for Improvement in Healthcare Quality, Det Norske Veritas, Healthcare Facilities Accreditation Program, and The Joint Commission (TJC),* or a state health department, is recommended. Additional medical centers should seek such certification.	QUALITY
	1.5. Hospital Stroke Teams
	1. An organized protocol for the emergency evaluation of patients with suspected stroke is recommended.	ED	Proforma	Cincinnati
	2. It is recommended that DTN time goals be established. A primary goal of achieving DTN times within 60 minutes in ?50% of AIS patients treated with IV alteplase should be established.	KPI
	3. Patients with a positive stroke screen and/or a strong suspicion of stroke should be transported rapidly to the closest healthcare facilities that can capably administer IV alteplase.
	4. Designation of an acute stroke team that includes physicians, nurses, and laboratory/radiology personnel is recommended. Patients with stroke should have a careful clinical assessment, including neurological examination.	SOKHI
	5. Multicomponent quality improvement initiatives, which include ED education and multidisciplinary teams with access to neurological expertise, are recommended to safely increase IV thrombolytic treatment.	MDT
	1.6. Telemedicine
	1. For sites without in-house imaging interpretation expertise, teleradiology systems approved by the US Food and Drug Administration are recommended for timely review of brain imaging in patients with suspected acute stroke.	N/A
	2. When implemented within a telestroke network, teleradiology systems approved by the US Food and Drug Administration are useful in supporting rapid imaging interpretation in time for IV alteplase administration decision making.	N/A
	3. Because of the limited distribution and availability of neurological, neurosurgical, and radiological expertise, the use of telemedicine/ telestroke resources and systems can be beneficial and should be supported by healthcare institutions, governments, payers, and vendors as one method to ensure adequate 24/7 coverage and care of acute stroke patients in a variety of settings.	COS TO DECIDE IF WE COLLOBORATE
	4. Telestroke/teleradiology evaluations of AIS patients can be effective for correct IV alteplase eligibility decision making.	SOKHI	Slack
	5. Administration of IV alteplase guided by telestroke consultation for patients with AIS may be as safe and as beneficial as that of stroke centers.	SOKHI	Slack	DOPS/MiniCEX
	6. Providing alteplase decision-making support via telephone consultation to community physicians is feasible and safe and may be considered when a hospital has access to neither an in-person stroke team nor a telestroke system.	COS TO DECIDE IF WE COLLOBORATE
	7. Telestroke networks may be reasonable for triaging patients with AIS who may be eligible for interfacility transfer in order to be considered for acute mechanical thrombectomy.	COS TO DECIDE IF WE COLLOBORATE
	1.7. Organization and Integration of Components
	1. It may be useful for primary stroke centers and other healthcare facilities that provide initial emergency care, including administration of IV alteplase, to develop the capability of performing emergency noninvasive intracranial vascular imaging to most appropriately select patients for transfer for endovascular intervention and to reduce the time to EVT.	COS TO DECIDE IF WE COLLOBORATE
	2. Mechanical thrombectomy requires the patient to be at an experienced stroke center with rapid access to cerebral angiography, qualified neurointerventionalists, and a comprehensive periprocedural care team. Systems should be designed, executed, and monitored to emphasize expeditious assessment and treatment. Outcomes for all patients should be tracked. Facilities are encouraged to define crite…	MOGERE/SOKHI	Sokhi emailed Horst
	3. All hospitals caring for stroke patients within a stroke system of care should develop, adopt, and adhere to care protocols that reflect current care guidelines as established by national and international professional organizations and state and federal agencies and laws.	SOKHI	Proforma
	4. Different services within a hospital that may be transferring patients through a continuum of care, as well as different hospitals that may be transferring patients to other facilities, should establish hand-off and transfer protocols and procedures that ensure safe and efficient patient care within and between facilities. Protocols for interhospital transfer of patients should be established …	QUALITY
	5. It may be beneficial for government agencies and third-party payers to develop and implement reimbursement schedules for patients with acute stroke that reflect the demanding care and expertise that such patients require to achieve an optimal outcome, regardless of whether they receive a specific medication or procedure.	MOH
	1.8. Establishment of Data Repositories
	1. Participation in a stroke data repository is recommended to promote consistent adherence to current treatment guidelines, to allow continuous quality improvement, and to improve patient outcomes.	SOKHI	SITS registry - have applied
	1.9. Stroke System Care Quality Improvement Process
	1. Healthcare institutions should organize a multidisciplinary quality improvement committee to review and monitor stroke care quality benchmarks, indicators, evidence-based practices, and outcomes. The formation of a clinical process improvement team and the establishment of a stroke care data bank are helpful for such quality of care assurances. The data repository can be used to identify the g…	QUALITY
	2. Continuous quality improvement processes, implemented by each major element of a stroke system of care and the system as a whole, can be useful in improving patient care or outcomes.	QUALITY
	3. Stroke outcome measures should include adjustments for baseline severity.	QUALITY
	2.1. Stroke Scales
	1. The use of a stroke severity rating scale, preferably the NIHSS, is recommended.	SOKHI	All docs to have NIHSS training (nihss-english.trainingcampus.net/ )
	2.2. Brain Imaging
	1. All patients admitted to hospital with suspected acute stroke should receive brain imaging evaluation on arrival to hospital. In most cases, noncontrast CT (NCCT) will provide the necessary information to make decisions about acute management.	SHEILA
	2. Systems should be established so that brain imaging studies can be performed within 20 minutes of arrival in the ED in at least 50% of patients who may be candidates for IV alteplase and/or mechanical thrombectomy.	KPI/SHEILA
	3. There remains insufficient evidence to identify a threshold of acute CT hypoattenuation severity or extent that affects treatment response to IV alteplase. The extent and severity of acute hypoattenuation or early ischemic changes should not be used as a criterion to withhold therapy for such patients who otherwise qualify.	SHEILA
	4. The CT hyperdense MCA sign should not be used as a criterion to withhold IV alteplase from patients who otherwise qualify.	SHEILA
	5. Routine use of magnetic resonance imaging (MRI) to exclude cerebral microbleeds (CMBs) before administration of IV alteplase is not recommended.	SHEILA/SOKHI	Proforma
	6. Use of imaging criteria to select ischemic stroke patients who awoke with stroke or have unclear time of symptom onset for treatment with IV alteplase is not recommended outside a clinical trial.	SHEILA/SOKHI	Proforma
	7. Multimodal CT and MRI, including perfusion imaging, should not delay administration of IV alteplase.	SHEILA
	8. For patients who otherwise meet criteria for EVT, a noninvasive intracranial vascular study is recommended during the initial imaging evaluation of the acute stroke patient, but should not delay IV alteplase if indicated. For patients who qualify for IV alteplase according to guidelines from professional medical societies, initiating IV alteplase before noninvasive vascular imaging is recommen…	SHEILA/SOKHI	Proforma
	10. In patients who are potential candidates for mechanical thrombectomy, imaging of the extracranial carotid and vertebral arteries, in addition to the intracranial circulation, is reasonable to provide useful information on patient eligibility and endovascular procedural planning.	SHEILA
	11. Additional imaging beyond CT and CTA or MRI and magnetic resonance angiography (MRA) such as perfusion studies for selecting patients for mechanical thrombectomy in <6 hours is not recommended.	SHEILA/SOKHI	Proforma
	12. In selected patients with AIS within 6 to 24 hours of last known normal who have LVO in the anterior circulation, obtaining CTP, DW-MRI, or MRI perfusion is recommended to aid in patient selection for mechanical thrombectomy, but only when imaging and other eligibility criteria from RCTs showing benefit are being strictly applied in selecting patients for mechanical thrombectomy.	SHEILA
	13. It may be reasonable to incorporate collateral flow status into clinical decision making in some candidates to determine eligibility for mechanical thrombectomy.	SHEILA/MOGERE
	2.3. Other Diagnostic Tests
	1. Only the assessment of blood glucose must precede the initiation of IV alteplase in all patients.	ED	Proforma
	2. Baseline ECG assessment is recommended in patients presenting with AIS, but should not delay initiation of IV alteplase.	ED	Proforma
	3. Baseline troponin assessment is recommended in patients presenting with AIS, but should not delay initiation of IV alteplase.	ED	Proforma
	4. Usefulness of chest radiographs in the hyperacute stroke setting in the absence of evidence of acute pulmonary, cardiac, or pulmonary vascular disease is unclear. If obtained, they should not unnecessarily delay administration of IV alteplase.	ED	Proforma
	3.1. Airway, Breathing, and Oxygenation
	1. Airway support and ventilatory assistance are recommended for the treatment of patients with acute stroke who have decreased consciousness or who have bulbar dysfunction that causes compromise of the airway.	ED	Proforma
	2. Supplemental oxygen should be provided to maintain oxygen saturation >94%.	KPI/ED	Proforma
	3. Supplemental oxygen is not recommended in nonhypoxic patients with AIS.	ED	Proforma
	4. Hyperbaric oxygen (HBO) is not recommended for patients with AIS except when caused by air embolization.	ED	Proforma
	3.2. Blood Pressure
	1. Hypotension and hypovolemia should be corrected to maintain systemic perfusion levels necessary to support organ function.	ED	Proforma
	2. Patients who have elevated BP and are otherwise eligible for treatment with IV alteplase should have their BP carefully lowered so that their systolic BP is <185 mm Hg and their diastolic BP is	ED	Proforma
	3. Until additional data become available, in patients for whom intra-arterial therapy is planned and who have not received IV thrombolytic therapy, it is reasonable to maintain BP ≤185/110 mm Hg before the procedure.	ED	Proforma
	4. The usefulness of drug-induced hypertension in patients with AIS is not well established.	N/A
	3.3. Temperature
	1. Sources of hyperthermia (temperature >38°C) should be identified and treated, and antipyretic medications should be administered to lower temperature in hyperthermic patients with stroke.	HDU	Proforma
	2. The benefit of induced hypothermia for treating patients with ischemic stroke is not well established. Hypothermia should be offered only in the context of ongoing clinical trials.	HDU	Proforma
	3.4. Blood Glucose
	1. Evidence indicates that persistent in-hospital hyperglycemia during the first 24 hours after AIS is associated with worse outcomes than normoglycemia and thus, it is reasonable to treat hyperglycemia to achieve blood glucose levels in a range of 140 to 180 mg/dL and to closely monitor to prevent hypoglycemia in patients with AIS.	HDU	Proforma	Nancy Kunyiha
	2. Hypoglycemia (blood glucose <60 mg/dL) should be treated in patients with AIS.	HDU	Proforma	Nancy Kunyiha
	3.5 IV alteplase
	1. IV alteplase (0.9 mg/kg, maximum dose 90 mg over 60 minutes with initial 10% of dose given as bolus over 1 minute) is recommended for selected patients who may be treated within 3 hours of ischemic stroke symptom onset or patient last known well or at baseline state. Physicians should review the criteria outlined in Table 6 to determine patient eligibility.	KPI/ED	Proforma	Stroke Box	Table 6
	2. IV alteplase (0.9 mg/kg, maximum dose 90 mg over 60 minutes with initial 10% of dose given as bolus over 1 minute) is also recommended for selected patients who can be treated within 3 and 4.5 hours of ischemic stroke symptom onset or patient last known well. Physicians should review the criteria outlined in Table 6 determine patient eligibility.	KPI/ED	Proforma	Stroke Box	Table 6
	3. For otherwise eligible patients with mild stroke presenting in the 3- to 4.5-hour window, treatment with IV alteplase may be reasonable. Treatment risks should be weighed against possible benefits.	ED	Proforma	Stroke Box
	4. In otherwise eligible patients who have had a previously demonstrated small number (1-10) of CMBs on MRI, administration of IV alteplase is reasonable.	ED	Proforma
	5. In otherwise eligible patients who have had a previously demonstrated high burden of CMBs (>10) on MRI, treatment with IV alteplase may be associated with an increased risk of sICH, and the benefits of treatment are uncertain. Treatment may be reasonable if there is the potential for substantial benefit.	ED	Proforma
	6. IV alteplase for adults presenting with an AIS with known sickle cell disease can be beneficial.	ED	Proforma
	7. Abciximab should not be administered concurrently with IV alteplase.	ED	Proforma
	8. IV alteplase should not be administered to patients who have received a treatment dose of low-molecular-weight heparin (LMWH) within the previous 24 hours.	ED	Proforma
	9. The potential risks should be discussed during thrombolysis eligibility deliberation and weighed against the anticipated benefits during decision making.	ED	Proforma
	10. Given the extremely low risk of unsuspected abnormal platelet counts or coagulation studies in a population, it is reasonable that urgent IV alteplase treatment not be delayed while waiting for hematologic or coagulation testing if there is no reason to suspect an abnormal test.	ED	Proforma
	11. Treating clinicians should be aware that hypoglycemia and hyperglycemia may mimic acute stroke presentations and determine blood glucose levels before IV alteplase initiation. IV alteplase is not indicated for nonvascular conditions.	ED	Proforma
	12. Because time from onset of symptoms to treatment has such a powerful impact on outcomes, treatment with IV alteplase should not be delayed to monitor for further improvement.	ED	Proforma
	13. In patients undergoing fibrinolytic therapy, physicians should be prepared to treat potential emergent adverse effects, including bleeding complications and angioedema that may cause partial airway obstruction.	SOKHI	Proforma
	14. BP should be maintained <180/105 mm Hg for at least the first 24 hours after IV alteplase treatment.	ED	Proforma
	15. The risk of antithrombotic therapy within the first 24 hours after treatment with IV alteplase (with or without EVT) is uncertain. Use might be considered in the presence of concomitant conditions for which such treatment given in the absence of IV alteplase	N/A
	3.6. Other IV Thrombolytics and Sonothrombolysis
	1. The benefit of IV defibrinogenating agents and of IV fibrinolytic agents other than alteplase and tenecteplase is unproven; therefore, their administration is not recommended outside a clinical trial.	ED	Proforma
	2. Tenecteplase administered as a 0.4-mg/kg single IV bolus has not been proven to be superior or noninferior to alteplase but might be considered as an alternative to alteplase in patients with minor neurological impairment and no major intracranial occlusion.	ED	Proforma
	3. The use of sonothrombolysis as adjuvant therapy with IV thrombolysis is not recommended.	N/A
	3.7. Mechanical Thrombectomy
	1. Patients eligible for IV alteplase should receive IV alteplase even if EVTs are being considered.	KPI/ED/MOGERE	Proforma
	2. In patients under consideration for mechanical thrombectomy, observation after IV alteplase to assess for clinical response should not be performed.	ED/MOGERE	Proforma
	3. Patients should receive mechanical thrombectomy with a stent retriever if they meet all the following criteria: (1) prestroke mRS score of 0 to 1; (2) causative occlusion of the internal carotid artery or MCA segment 1 (M1); (3) age ?18 years; (4) NIHSS score of ?6; (5) ASPECTS of ?6; and (6) treatment can be initiated (groin puncture) within 6 hours of symptom onset.	KPI/ED/MOGERE	Proforma
	4. Although the benefits are uncertain, the use of mechanical thrombectomy with stent retrievers may be reasonable for carefully selected patients with AIS in whom treatment can be initiated (groin puncture) within 6 hours of symptom onset and who have causative occlusion of the MCA segment 2 (M2) or MCA segment 3 (M3) portion of the MCAs.	MOGERE
	5. Although the benefits are uncertain, the use of mechanical thrombectomy with stent retrievers may be reasonable for carefully selected patients with AIS in whom treatment can be initiated (groin puncture) within 6 hours of symptom onset and who have causative occlusion of the anterior cerebral arteries, vertebral arteries, basilar artery, or posterior cerebral arteries.	MOGERE
	6. Although its benefits are uncertain, the use of mechanical thrombectomy with stent retrievers may be reasonable for patients with AIS in whom treatment can be initiated (groin puncture) within 6 hours of symptom onset and who have prestroke mRS score >1, ASPECTS <6, or NIHSS score <6, and causative occlusion of the internal carotid artery (ICA) or proximal MCA (M1). Additional randomized trial…	MOGERE
	7. In selected patients with AIS within 6 to 16 hours of last known normal who have LVO in the anterior circulation and meet other DAWN or DEFUSE 3 eligibility criteria, mechanical thrombectomy is recommended.	ED/MOGERE	Proforma
	8. In selected patients with AIS within 6 to 24 hours of last known normal who have LVO in the anterior circulation and meet other DAWN eligibility criteria, mechanical thrombectomy is reasonable.	ED/MOGERE	Proforma
	9. The technical goal of the thrombectomy procedure should be reperfusion to a modified Thrombolysis in Cerebral Infarction (mTICI) 2b/3 angiographic result to maximize the probability of a good functional clinical outcome.	MOGERE
	10. As with IV alteplase, reduced time from symptom onset to reperfusion with endovascular therapies is highly associated with better clinical outcomes. To ensure benefit, reperfusion to TICI grade 2b/3 should be achieved as early as possible within the therapeutic window.	MOGERE
	11. Use of stent retrievers is indicated in preference to the Mechanical Embolus Removal in Cerebral Ischemia (MERCI) device.	MOGERE
	12. The use of mechanical thrombectomy devices other than stent retrievers as first-line devices for mechanical thrombectomy may be reasonable in some circumstances, but stent retrievers remain the first choice.	MOGERE
	13. The use of a proximal balloon guide catheter or a large-bore distal-access catheter, rather than a cervical guide catheter alone, in conjunction with stent retrievers may be beneficial. Future studies should examine which systems provide the highest recanalization rates with the lowest risk for nontarget embolization.	MOGERE
	14. Use of salvage technical adjuncts including intra-arterial thrombolysis may be reasonable to achieve mTICI 2b/3 angiographic results.	MOGERE
	15. EVT of tandem occlusions (both extracranial and intracranial occlusions) at the time of thrombectomy may be reasonable.	MOGERE
	16. It is reasonable to select an anesthetic technique during endovascular therapy for AIS on the basis of individualized assessment of patient risk factors, technical performance of the procedure, and other clinical characteristics. Further randomized trial data are needed.	MOGERE
	17. In patients who undergo mechanical thrombectomy, it is reasonable to maintain the BP ?180/105 mm Hg during and for 24 hours after the procedure.	HDU/MOGERE	Proforma
	18. In patients who undergo mechanical thrombectomy with successful reperfusion, it might be reasonable to maintain BP at a level <180/105 mm Hg.	HDU/MOGERE	Proforma
	3.8. Other EVTs
	1. Initial treatment with intra-arterial thrombolysis is beneficial for carefully selected patients with major ischemic strokes of <6 hours' duration caused by occlusions of the MCA.	MOGERE
	2. Regarding the previous recommendation about intra-arterial thrombolysis, these data are derived from clinical trials that no longer reflect current practice, including the use of fibrinolytic drugs that are not available. A clinically beneficial dose of intra- arterial alteplase is not established, and alteplase does not have US Food and Drug Administration approval for intra-arterial use. As …	MOGERE
	3. Intra-arterial thrombolysis initiated within 6 hours of stroke onset in carefully selected patients who have contraindications to the use of IV alteplase might be considered, but the consequences are unknown.	MOGERE
	3.9. Antiplatelet Treatment
	1. Administration of aspirin is recommended in patients with AIS within 24 to 48 hours after onset. For those treated with IV alteplase, aspirin administration is generally delayed until 24 hours later but might be considered in the presence of concomitant conditions for which such treatment given in the	HDU	Proforma
	2. Aspirin is not recommended as a substitute for acute stroke treatment in patients who are otherwise eligible for IV alteplase or mechanical thrombectomy.	HDU	Proforma
	3. The efficacy of IV tirofiban and eptifibatide is not well established. Further clinical trials are needed.	N/A
	4. The administration of other glycoprotein IIb/IIIa receptor antagonists, including abciximab, in the treatment of AIS is potentially harmful and should not be performed. Further research testing the safety and efficacy of these medications in patients with AIS is required.	HDU	Proforma
	5. In patients presenting with minor stroke, treatment for 21 days with dual antiplatelet therapy (aspirin and clopidogrel) begun within 24 hours can be beneficial for early secondary stroke prevention for a period of up to 90 days from symptom onset.	HDU	Proforma
	6. Ticagrelor is not recommended (over aspirin) in the acute treatment of patients with minor stroke.	HDU	Proforma
	3.10. Anticoagulants
	1. Urgent anticoagulation, with the goal of preventing early recurrent stroke, halting neurological worsening, or improving outcomes after AIS, is not recommended for treatment of patients with AIS.	HDU	Proforma
	2. The usefulness of urgent anticoagulation in patients with severe stenosis of an internal carotid artery ipsilateral to an ischemic stroke is not well established.	HDU	Proforma
	3. The safety and usefulness of short-term anticoagulation for nonocclusive, extracranial intraluminal thrombus in the setting of AIS are not well established.	HDU	Proforma
	4. At present, the usefulness of argatroban, dabigatran, or other thrombin inhibitors for the treatment of patients with AIS is not well established. Further clinical trials are needed.	HDU	Proforma
	5. The safety and usefulness of factor Xa inhibitors in the treatment of AIS are not well established. Further clinical trials are needed.	HDU	Proforma
	3.11. Volume Expansion/Hemodilution, Vasodilators, and Hemodynamic Augmentation
	1. Hemodilution by volume expansion is not recommended for treatment of patients with AIS.	HDU	Proforma
	2. The administration of high-dose albumin is not recommended for the treatment of patients with AIS.	HDU	Proforma
	3. The administration of vasodilatory agents, such as pentoxifylline, is not recommended for treatment of patients with AIS.	HDU	Proforma
	4. At present, use of devices to augment cerebral blood flow for the treatment of patients with AIS is not well established. These devices should be used only in the setting of clinical trials.	HDU	Proforma
	3.12. Neuroprotective Agents
	1. At present, no pharmacological or non-pharmacological treatments with putative neuroprotective actions have demonstrated efficacy in improving outcomes after ischemic stroke, and therefore, other neuroprotective agents are not recommended.	HDU	Proforma
	3.13. Emergency CEA/Carotid Angioplasty and Stenting Without Intracranial Clot
	1. The usefulness of emergent or urgent CEA when clinical indicators or brain imaging suggests a small infarct core with large territory at risk (eg, penumbra), compromised by inadequate flow from a critical carotid stenosis or occlusion, or in the case of acute neurological deficit after CEA, in which acute thrombosis of the surgical site is suspected, is not well established.	HDU	Proforma
	2. In patients with unstable neurological status (eg, stroke-in- evolution), the efficacy of emergency or urgent CEA is not well established.	HDU	Proforma
	3.14. Other
	1. Transcranial near-infrared laser therapy is not recommended for the treatment of AIS.	N/A
	4.1. Stroke Units
	1. The use of comprehensive specialized stroke care (stroke units) that incorporates rehabilitation is recommended.	COS TO DECIDE ON STROKE UNIT/BED
	2. The use of standardized stroke care order sets is recommended to improve general management.	ED/SOKHI	ICT to make these lists
	4.2. Supplemental Oxygen
	1. Airway support and ventilatory assistance are recommended for the treatment of patients with acute stroke who have decreased consciousness or who have bulbar dysfunction that causes compromise of the airway.	Same as 3.1
	2. Supplemental oxygen should be provided to maintain oxygen saturation >94%.	Same as 3.1
	3. Supplemental oxygen is not recommended in nonhypoxic patients hospitalized with AIS.	Same as 3.1
	4.3. Blood Pressure	Similar to 3.2
	1. In patients with AIS, early treatment of hypertension is indicated when required by comorbid conditions (eg, concomitant acute coronary event, acute heart failure, aortic dissection, postthrombolysis sICH, or preeclampsia/eclampsia). Lowering BP initially by 15% is probably safe.	HDU	Proforma
	2. In patients with BP <220/120 mm Hg who did not receive IV alteplase or EVT and do not have a comorbid condition requiring acute antihypertensive treatment, initiating or reinitiating treatment of hypertension within the first 48 to 72 hours after an AIS is not effective to prevent death or dependency.	HDU	Proforma
	3. In patients with BP ≥220/120 mm Hg who did not receive IV alteplase or EVT and have no comorbid conditions requiring acute antihypertensive treatment, the benefit of initiating or reinitiating treatment of hypertension within the first 48 to 72 hours is uncertain. It might be reasonable to lower BP by 15% during the first 24 hours after onset of stroke.	HDU	Proforma
	4. Although no solid data are available to guide selection of medications for BP lowering after AIS, the antihypertensive medications and doses included in Table 5 are reasonable options.	HDU	Proforma
	5. Starting or restarting antihypertensive therapy during hospitalization in patients with BP >140/90 mm Hg who are neurologically stable is safe and is reasonable to improve long-term BP control unless contraindicated.	HDU	Proforma
	6. Hypotension and hypovolemia should be corrected to maintain systemic perfusion levels necessary to support organ function.	HDU	Proforma
	4.4. Temperature
	1. Sources of hyperthermia (temperature >38°C) should be identified and treated. Antipyretic medications should be administered to lower temperature in hyperthermic patients with stroke.	Same as 3.3
	2. The benefit of induced hypothermia for treating patients with ischemic stroke is not well established. Hypothermia should be offered only in the context of ongoing clinical trials.	Same as 3.3
	4.5. Glucose
	1. Evidence indicates that persistent in-hospital hyperglycemia during the first 24 hours after AIS is associated with worse outcomes than normoglycemia, and thus, it is reasonable to treat hyperglycemia to achieve blood glucose levels in a range of 140 to 180 mg/dL and to closely monitor to prevent hypoglycemia.	Same as 3.4
	2. Hypoglycemia (blood glucose <60 mg/dL) should be treated in patients with AIS.	Same as 3.4
	4.6. Dysphagia Screening
	1. Dysphagia screening before the patient begins eating, drinking, or receiving oral medications is reasonable to identify patients at increased risk for aspiration.	KPI/HDU	Proforma
	2. It is reasonable for dysphagia screening to be performed by a speech-language pathologist or other trained healthcare provider.	HDU	Proforma
	3. An instrumental evaluation is reasonable for those patients suspected of aspiration to verify the presence/absence of aspiration and to determine the physiological reasons for the dysphagia to guide the treatment plan.	HDU	Proforma
	4. It is not well established which instrument to choose for evaluation of swallowing with sensory testing, but the choice may be based on instrument availability or other considerations (ie, fiberoptic endoscopic evaluation of swallowing, videofluoroscopy, fiberoptic endoscopic evaluation).	Grace Macharia
	4.7. Nutrition
	1. Enteral diet should be started within 7 days of admission after an acute stroke.	HDU/Nutrition	Proforma
	2. For patients with dysphagia, it is reasonable to initially use nasogastric tubes for feeding in the early phase of stroke (starting within the first 7 days) and to place percutaneous gastrostomy tubes in patients with longer anticipated persistent inability to swallow safely (>2-3 weeks).	HDU/Nutrition	Proforma
	3. Nutritional supplements are reasonable to consider for patients who are malnourished or at risk of malnourishment.	HDU/Nutrition	Proforma
	4.8. Deep Vein Thrombosis Prophylaxis
	1. In immobile stroke patients without contraindications, intermittent pneumatic compression (IPC) in addition to routine care (aspirin and hydration) is recommended over routine care to reduce the risk of deep vein thrombosis (DVT).	HDU/MMD	Proforma
	2. The benefit of prophylactic-dose subcutaneous heparin (unfractionated heparin [UFH] or LMWH) in immobile patients with AIS is not well established.	HDU	Proforma
	3. When prophylactic anticoagulation is used, the benefit of prophylactic-dose LMWH over prophylactic-dose UFH is uncertain.	HDU	Proforma
	4. In ischemic stroke, elastic compression stockings should not be used.	HDU	Proforma
	4.9. Depression Screening
	1. Administration of a structured depression inventory is recommended to routinely screen for poststroke depression, but the optimal timing of screening is uncertain.	HDU	Proforma
	2. Patients diagnosed with poststroke depression should be treated with antidepressants in the absence of contraindications and closely monitored to verify effectiveness.	HDU/Nabiswa	Proforma	HADS score
	4.10. Other
	1. Routine use of prophylactic antibiotics has not been shown to be beneficial.	HDU	Proforma
	2. Routine placement of indwelling bladder catheters should not be performed because of the associated risk of catheter-associated urinary tract infections.	HDU/NURSING	Proforma
	3. During hospitalization and inpatient rehabilitation, regular skin assessments are recommended with objective scales of risk such as the Braden scale.	HDU/NURSING	Proforma
	4. It is recommended to minimize or eliminate skin friction, to minimize skin pressure, to provide appropriate support surfaces, to avoid excessive moisture, and to maintain adequate nutrition and hydration to prevent skin breakdown. Regular turning, good skin hygiene, and use of specialized mattresses, wheelchair cushions, and seating are recommended until mobility returns.	HDU/NURSING/MMD
	5. It is reasonable for patients and families with stroke to be directed to palliative care resources as appropriate. Caregivers should ascertain and include patient-centered preferences in decision making, especially during prognosis formation and considering interventions or limitations in care.	SOKHI	Patient info leaflet
	4.11. Rehabilitation		Training from ?Performance medicine and USA (Valerie Block)
	1. It is recommended that early rehabilitation for hospitalized stroke patients be provided in environments with organized, interprofessional stroke care.	HDU/PHYSIO	Proforma
	2. It is recommended that stroke survivors receive rehabilitation at an intensity commensurate with anticipated benefit and tolerance.	HDU/PHYSIO	Proforma
	3. High-dose, very early mobilization within 24 hours of stroke onset should not be performed because it can reduce the odds of a favorable outcome at 3 months.	HDU/PHYSIO	Proforma
	4. It is recommended that all individuals with stroke be provided a formal assessment of their activities of daily living and instrumental activities of daily living, communication abilities, and functional mobility before discharge from acute care hospitalization and the findings be incorporated into the care transition and the discharge planning process.	HDU/OT	Proforma
	5. A functional assessment by a clinician with expertise in rehabilitation is recommended for patients with an acute stroke with residual functional deficits.	HDU/PHYSIO	Proforma
	6. The effectiveness of fluoxetine or other selective serotonin reuptake inhibitors to enhance motor recovery is not well established.	HDU/PHYSIO	Proforma
	5.1. Cerebellar and Cerebral Edema		Proforma
	1. Ventriculostomy is recommended in the treatment of obstructive hydrocephalus after a cerebellar infarct. Concomitant or subsequent decompressive craniectomy may or may not be necessary on the basis of factors such as infarct size, neurological condition, degree of brainstem compression, and effectiveness of medical management.	MOGERE
	2. Decompressive suboccipital craniectomy with dural expansion should be performed in patients with cerebellar infarction causing neurological deterioration from brainstem compression despite maximal medical therapy. When deemed safe and indicated, obstructive hydrocephalus should be treated concurrently with ventriculostomy.	MOGERE
	3. When considering decompressive suboccipital craniectomy for cerebellar infarction, it may be reasonable to inform family members that the outcome after cerebellar infarct can be good after sub-occipital craniectomy.	MOGERE
	4. Patients with large territorial supratentorial infarctions are at high risk for complicating brain edema and increased intracranial pressure. Discussion of care options and possible outcomes should take place quickly with patients (if possible) and caregivers. Medical professionals and caregivers should ascertain and include patient-centered preferences in shared decision making, especially du…	MOGERE
	5. Patients with major infarctions are at high risk for complicating brain edema. Measures to lessen the risk of edema and close monitoring of the patient for signs of neurological worsening during the first days after stroke are recommended. Early transfer of patients at risk for malignant brain edema to an institution with neurosurgical expertise should be considered.	MOGERE
	6. In patients ?60 years of age with unilateral MCA infarctions who deteriorate neurologically within 48 hours despite medical therapy, decompressive craniectomy with dural expansion is reasonable because it reduces mortality by close to 50%, with 55% of the surgical survivors achieving moderate disability (able to walk) or better (mRS score 2 or 3) and 18% achieving independence (mRS score 2) at…	MOGERE
	7. In patients >60 years of age with unilateral MCA infarctions who deteriorate neurologically within 48 hours despite medical therapy, decompressive craniectomy with dural expansion may be considered because it reduces mortality by close to 50%, with 11% of the surgical survivors achieving moderate disability (able to walk [mRS score 3]) and none achieving independence (mRS score ≤2) at 12 month…	MOGERE
	8. Although the optimal trigger for decompressive craniectomy is unknown, it is reasonable to use a decrease in level of consciousness attributed to brain swelling as selection criteria.	MOGERE
	9. Use of osmotic therapy for patients with clinical deterioration from cerebral swelling associated with cerebral infarction is reasonable.	HDU/MOGERE	Proforma
	10. Use of brief moderate hyperventilation (Pco2 target 30-34 mm Hg) is a reasonable treatment for patients with acute severe neurological decline from brain swelling as a bridge to more definitive therapy.	HDU/MOGERE	Proforma
	11. Hypothermia or barbiturates in the setting of ischemic cerebral or cerebellar swelling are not recommended.	HDU/MOGERE	Proforma
	12. Because of a lack of evidence of efficacy and the potential to increase the risk of infectious complications, corticosteroids (in conventional or large doses) should not be administered for the treatment of cerebral edema and increased intracranial pressure complicating ischemic stroke.	HDU/MOGERE	Proforma
	5.2 Seizures
	1. Recurrent seizures after stroke should be treated in a manner similar to when they occur with other acute neurological conditions, and anti-seizure drugs should be selected based upon specific patient characteristics.	HDU	Separate protocol from critical care on seizures/status
	2. Prophylactic use of anti-seizure drugs is not recommended.	HDU	Proforma
	6.1. Brain Imaging
	1. Routine use of brain MRI in all patients with AIS is not cost-effective and is not recommended for initial diagnosis or to plan subsequent treatment.	SHEILA
	2. In some patients with AIS, the use of MRI might be considered to provide additional information for initial diagnosis or to plan	SHEILA
	6.2. Vascular Imaging
	1. For patients with nondisabling (mRS score 0-2) AIS in the carotid territory who are candidates for CEA or stenting, noninvasive imaging of the cervical vessels should be performed routinely within 24 hours of admission.	HDU/SHEILA	Proforma
	2. In patients with AIS, routine noninvasive imaging by means of CTA or MRA of the intracranial vasculature to determine the presence of intracranial arterial stenosis or occlusion is not recommended to plan subsequent secondary preventive treatment.	SHEILA
	3. In some patients with AIS, noninvasive imaging by means of CTA or MRA of the intracranial vasculature to provide additional information to plan subsequent secondary preventive treatment, may be reasonable, although the effect on outcomes is uncertain.	SHEILA
	6.3. Cardiac Evaluation
	1. Cardiac monitoring is recommended to screen for atrial fibrillation and other potentially serious cardiac arrhythmias that would necessitate emergency cardiac interventions. Cardiac monitoring should be performed for at least the first 24 hours.	HDU	Proforma
	2. The clinical benefit of prolonged cardiac monitoring to detect atrial fibrillation after AIS is uncertain.	N/A
	3. In some patients with AIS, prolonged cardiac monitoring to provide additional information to plan subsequent secondary preventive treatment may be reasonable, although the effect on outcomes is uncertain.	CARDIOLOGY
	4. Routine use of echocardiography in all patients with AIS to plan subsequent secondary preventive treatment is not cost-effective and is not recommended.	N/A
	5. In selected patients with AIS, echocardiography to provide additional information to plan subsequent secondary preventive treatment may be reasonable.	HDU	Proforma
	6.4. Glucose
	1. After AIS, it is reasonable to screen all patients for diabetes mellitus with testing of fasting plasma glucose, hemoglobin A1c, or an oral glucose tolerance test. Choice of test and timing should be guided by clinical judgment and recognition that acute illness may temporarily perturb measures of plasma glucose. In general, hemoglobin A1c may be more accurate than other screening tests in the…	HDU	Proforma
	6.5. Cholesterol
	1. Routine measurement of blood cholesterol levels in all patients with ischemic stroke presumed to be of atherosclerotic origin who are not already taking a high-intensity statin is not recommended.	ED	Proforma
	2. Measurement of blood cholesterol levels in patients with ischemic stroke presumed to be of atherosclerotic origin who are already taking an optimized regimen of statin therapy may be useful	ED	Proforma
	6.6. Other Tests for Secondary Prevention
	1. Baseline troponin assessment is recommended in patients presenting with AIS but should not delay initiation of IV alteplase or mechanical thrombectomy.	ED	Proforma
	3. The usefulness of screening for thrombophilic states in patients with ischemic stroke is unknown.	SOKHI	Proforma
	4. Anticoagulation might be considered in patients who are found to have abnormal findings on coagulation testing after an initial ischemic stroke, depending on the abnormality and the clinical circumstances.	SOKHI	Lab
	5. Routine testing for antiphospholipid antibodies is not recommended for patients with ischemic stroke who have no other manifestations of the antiphospholipid syndrome and who have an alternative explanation for their ischemic event, such as atherosclerosis, carotid stenosis, or atrial fibrillation.	SOKHI	Lab
	6. Routine screening of patients with recent ischemic stroke for obstructive sleep apnea (OSA) is not recommended.	N/A
	6.7. Antithrombotic Treatment
	1. For patients with non-cardioembolic AIS, the use of antiplatelet agents rather than oral anticoagulation is recommended to reduce the risk of recurrent stroke and other cardiovascular events.	HDU	Proforma
	3. For patients who have a noncardioembolic AIS while taking antiplatelet therapy, switching to warfarin is not beneficial for secondary stroke prevention.	SOKHI	Proforma
	4. For early secondary prevention in patients with noncardioembolic AIS, the selection of an antiplatelet agent should be individualized on the basis of patient risk factor profiles, cost, tolerance, relative known efficacy of the agents, and other clinical characteristics.	HDU	Proforma
	5. For patients with a history of ischemic stroke, atrial fibrillation, and coronary artery disease, the usefulness of adding antiplatelet therapy to oral anticoagulants is uncertain for purposes of reducing the risk of ischemic cardiovascular and cerebrovascular events. Unstable angina and coronary artery stenting represent special circumstances in which management may warrant dual antiplatelet/…	HDU	Proforma
	6. For most patients with an AIS in the setting of atrial fibrillation, it is reasonable to initiate oral anticoagulation within 4 to 14 days after the onset of neurological symptoms.	SOKHI	Proforma
	7. For patients with AIS and hemorrhagic transformation, initiation or continuation of antiplatelet or anticoagulation therapy may be considered, depending on the specific clinical scenario and underlying indication.	HDU	Proforma
	8. For patients with AIS and extracranial carotid or vertebral arterial dissection, treatment with either antiplatelet or anticoagulant therapy for 3 to 6 months may be reasonable.	SOKHI	Separate protocol
	9. For patients with AIS and extracranial carotid or vertebral arterial dissection who have definite recurrent cerebral ischemic events despite medical therapy, the value of EVT (stenting) is not well established.	SOKHI	Separate protocol
	6.8. Statins
	1. Among patients already taking statins at the time of onset of ischemic stroke, continuation of statin therapy during the acute period is reasonable.	HDU	Proforma
	2. High-intensity statin therapy should be initiated or continued as first-line therapy in women and men <75 years of age who have clinical ASCVD*, unless contraindicated.	HDU	Proforma
	3. In individuals with clinical ASCVD* in whom high-intensity statin therapy would otherwise be used, when high-intensity statin therapy is contraindicated or when characteristics predisposing to statin-associated adverse effects are present, moderate-intensity statin should be used as the second option if tolerated.	CARDIOLOGY
	4. In individuals with clinical ASCVD* >75 years of age, it is reasonable to evaluate the potential for ASCVD risk-reduction benefits and for adverse effects and drug-drug interactions and to consider patient preferences when initiating a moderate- or high-intensity statin. It is reasonable to continue statin therapy in those who are tolerating it.	CARDIOLOGY
	5. Patients with ischemic stroke and other comorbid ASCVD should be otherwise managed according to the 2013 ACC/AHA cholesterol guidelines, which include lifestyle modification, dietary recommendations, and medication recommendations.	CARDIOLOGY
	6. For patients with an AIS who qualify for statin treatment, in-hospital initiation of statin therapy is reasonable.	HDU	Proforma
	6.9. Carotid Revascularization
	1. When revascularization is indicated for secondary prevention in patients with minor, nondisabling stroke (mRS score 0-2), it is reasonable to perform the procedure between 48 hours and 7 days of the index event rather than delay treatment if there are no contraindications to early revascularization.	SOKHI	Proforma
	6.10. Smoking Cessation Intervention	Use current services
	1. Healthcare providers should strongly advise every patient with AIS who has smoked in the past year to quit.
	2. Counseling, nicotine products, and oral smoking cessation medications are effective in helping smokers to quit.
	3. For smokers with an AIS, in-hospital initiation of high-intensity behavioral therapies is reasonable.
	4. For smokers with an AIS, in-hospital initiation of varenicline might be considered.
	5. For smokers with an AIS, in-hospital initiation of interventions that incorporate both pharmacotherapy and behavioral support might be considered.
	6. It is reasonable to advise patients after ischemic stroke to avoid second-hand (passive) tobacco smoke.
	6.11. Stroke Education
	1. Patient education about stroke is recommended. Patients should be provided with information, advice, and the opportunity to talk about the impact of the illness on their lives.
